# Supplementary material for: CXCR1 and CXCR2 are potential neutrophil extracellular trap-related treatment targets in ulcerative colitis: insights from Mendelian randomization, colocalization and transcriptomic analysis
Source: Front Immunol. 2024 Sep 12;15:1425363. doi: 10.3389/fimmu.2024.1425363 (PMC11424450; doi:10.3389/fimmu.2024.1425363)
Supplement: Supplementary file 3 [file Table1.xlsx]

## Sheet: Sheet1
Supplemental Table 1. The list of all NRGs
Ensembl	symbol
ENSG00000142208	AKT1
ENSG00000105221	AKT2
ENSG00000197548	ATG7
ENSG00000205846	CLEC6A
ENSG00000108342	CSF3
ENSG00000100448	CTSG
ENSG00000165168	CYBB
ENSG00000213938	DNASE1
ENSG00000197561	ELANE
ENSG00000197217	ENTPD4
ENSG00000117525	F3
ENSG00000189403	HMGB1
ENSG00000112115	IL17A
ENSG00000125538	IL1B
ENSG00000136244	IL6
ENSG00000169429	IL8
ENSG00000198001	IRAK4
ENSG00000169896	ITGAM
ENSG00000160255	ITGB2
ENSG00000143603	KCNN3
ENSG00000100030	MAPK1
ENSG00000102882	MAPK3
ENSG00000100985	MMP9
ENSG00000005381	MPO
ENSG00000198793	MTOR
ENSG00000159339	PADI4
ENSG00000169403	PTAFR
ENSG00000121879	PIK3CA
ENSG00000137275	RIPK1
ENSG00000129465	RIPK3
ENSG00000174175	SELP
ENSG00000110876	SELPLG
ENSG00000254415	SIGLEC14
ENSG00000137462	TLR2
ENSG00000136869	TLR4
ENSG00000196664	TLR7
ENSG00000101916	TLR8
ENSG00000232810	TNF
ENSG00000162551	ALPL
ENSG00000109743	BST1
ENSG00000125810	CD93
ENSG00000170956	CEACAM3
ENSG00000146592	CREB5
ENSG00000103196	CRISPLD2
ENSG00000119535	CSF3R
ENSG00000186529	CYP4F3
ENSG00000135636	DYSF
ENSG00000186431	FCAR
ENSG00000162747	FCGR3B
ENSG00000103381	CPPED1
ENSG00000171051	FPR1
ENSG00000171049	FPR2
ENSG00000123689	G0S2
ENSG00000180596	HIST1H2BC
ENSG00000173083	HPSE
ENSG00000163464	CXCR1
ENSG00000180871	CXCR2
ENSG00000157551	KCNJ15
ENSG00000131042	LILRB2
ENSG00000257335	MGAM
ENSG00000196549	MME
ENSG00000184588	PDE4B
ENSG00000163221	S100A12
ENSG00000105501	SIGLEC5
ENSG00000197208	SLC22A4
ENSG00000147454	SLC25A37
ENSG00000196663	TECPR2
ENSG00000173535	TNFRSF10C
ENSG0000093134	VNN3
