# Supplementary material for: CXCR1 and CXCR2 are potential neutrophil extracellular trap-related treatment targets in ulcerative colitis: insights from Mendelian randomization, colocalization and transcriptomic analysis
Source: Front Immunol. 2024 Sep 12;15:1425363. doi: 10.3389/fimmu.2024.1425363 (PMC11424450; doi:10.3389/fimmu.2024.1425363)
Supplement: Supplementary file 4 [file Table2.xlsx]

## Sheet: Sheet 1
Supplemental Table 2. Details of all SNPs used in the study
R^2=2*eaf*(1-eaf)*beta*beta/[2*eaf*(1-eaf)*beta*beta+2*eaf*(1-eaf)*Ncase*se*se]
F=(beta*beta)/(se*se)
SNP	pval.exposure	chr.exposure	pos.exposure	effect_allele.exposure	other_allele.exposure	samplesize.exposure	eaf.exposure	beta.exposure	se.exposure	id.exposure	F-statistic	R²
rs10134048	3.4581e-07	14	25441133	G	A	31683	0.198794	0.0507109	0.00994994	CTSG	25.9753	0.000819179
rs10134603	2.0344e-50	14	24904154	G	A	29951	0.158446	0.166462	0.0111478	CTSG	222.974	0.0073896
rs111608651	7.8911e-08	14	25182501	G	A	2194	0.0127621	0.71748	0.133616	CTSG	28.8337	0.0129716
rs112673262	8.8882e-103	14	25023642	A	G	13338	0.0173189	0.993167	0.0461378	CTSG	463.373	0.0335744
rs11623400	8.5567e-38	14	25044212	A	G	30280	0.714739	-0.11533	0.00897493	CTSG	165.128	0.00542378
rs11625026	5.7713e-26	14	24869746	T	C	30534	0.301838	-0.0927243	0.00879913	CTSG	111.047	0.00362366
rs11627231	1.4562e-11	14	24919801	T	C	30077	0.0782337	-0.102442	0.0151716	CTSG	45.5922	0.00151356
rs117046983	6.6197e-08	14	24903614	C	T	25866	0.0497571	-0.109147	0.0202083	CTSG	29.1719	0.00112654
rs117389057	1.2232e-14	14	25287599	A	G	25500	0.0191187	0.249134	0.0322977	CTSG	59.5012	0.00232795
rs118129517	6.7577e-07	14	25200343	C	T	25063	0.0373224	-0.117007	0.0235521	CTSG	24.681	0.000983791
rs11851567	1.8016e-28	14	24865526	T	C	31355	0.123135	0.134241	0.0121291	CTSG	122.494	0.00389148
rs12323726	5.6094e-07	14	24858014	A	G	29640	0.0267861	-0.127242	0.0254275	CTSG	25.041	0.000844125
rs12586290	2.187e-10	14	25283131	G	C	28869	0.0206775	0.185512	0.029225	CTSG	40.2933	0.00139378
rs12878367	6.0866e-70	14	24890195	A	G	31017	0.222014	0.169938	0.00961239	CTSG	312.551	0.00997622
rs12879771	2.1004e-82	14	25167511	A	G	29896	0.60342	0.159772	0.00830872	CTSG	369.77	0.0122174
rs12893031	4.5415e-17	14	25275650	A	C	30165	0.636289	0.0709899	0.0084532	CTSG	70.5264	0.00233257
rs139105130	2.1634e-15	14	25452593	G	T	26277	0.0160126	0.275311	0.0347098	CTSG	62.9135	0.00238852
rs143775547	7.2903e-26	14	25125584	T	C	6670	0.0178411	0.682189	0.0648709	CTSG	110.588	0.0163096
rs144543524	7.7782e-06	14	25225158	T	A	31483	0.19017	0.0453926	0.0101518	CTSG	19.9934	0.000634651
rs145034427	1.187e-06	14	25199407	G	A	24316	0.022556	-0.148283	0.0305247	CTSG	23.5982	0.00096954
rs145370467	1.8723e-05	14	25212403	T	C	11078	0.0119606	0.264268	0.0617492	CTSG	18.3158	0.00165062
rs147213960	3.6001e-67	14	24980362	A	G	14856	0.0124732	0.896123	0.0517526	CTSG	299.827	0.0197829
rs147942641	1.4657e-15	14	25286412	G	A	9336	0.0127999	0.51775	0.0648817	CTSG	63.6788	0.00677457
rs148935654	9.3238e-18	14	25083206	T	C	9504	0.0154662	0.502506	0.0585528	CTSG	73.6524	0.00769003
rs149691268	4.4098e-08	14	25091264	T	C	23745	0.0276915	-0.15297	0.027948	CTSG	29.9581	0.00126007
rs17795377	2.9269e-10	14	25171665	G	A	30162	0.186192	-0.065878	0.0104527	CTSG	39.7215	0.00131521
rs181923783	1.6593e-05	14	24889086	G	A	2585	0.0108317	0.576571	0.133881	CTSG	18.5468	0.00712367
rs1956912	7.9492e-76	14	25034845	C	T	20413	0.531769	-0.181265	0.00983688	CTSG	339.558	0.0163622
rs1958372	1.8977e-05	14	25617794	T	C	17737	0.0171379	0.17487	0.040888	CTSG	18.291	0.00103017
rs2025258	4.7931e-09	14	24654489	C	T	30280	0.344852	-0.050019	0.00854428	CTSG	34.2705	0.00113051
rs2255003	3.414e-06	14	25331381	T	A	29073	0.959184	-0.0973026	0.0209514	CTSG	21.5686	0.000741327
rs2281472	3.7187e-10	14	24775846	C	T	31684	0.233154	-0.0588251	0.00938903	CTSG	39.254	0.00123739
rs28457795	4.1001e-17	14	24825533	C	T	30162	0.921294	0.127012	0.0151023	CTSG	70.7298	0.00233951
rs45442399	9.753e-10	14	24791798	A	G	31354	0.0807108	0.0895746	0.0146517	CTSG	37.3761	0.00119065
rs4982907	7.373e-09	14	24876002	T	C	29951	0.79243	-0.0582174	0.0100687	CTSG	33.4315	0.00111496
rs56347548	3.4846e-15	14	25133722	T	G	31562	0.0948579	-0.106826	0.0135701	CTSG	61.9715	0.00195964
rs57271726	6.1957e-06	14	25034801	A	G	29835	0.031563	-0.105791	0.0234071	CTSG	20.4268	0.00068419
rs61614382	3.5468e-07	14	24922163	G	C	31556	0.135852	-0.0591291	0.0116128	CTSG	25.9254	0.000820894
rs61978979	2.4403e-14	14	25063297	A	G	25731	0.0702701	-0.131352	0.0172267	CTSG	58.1391	0.0022544
rs6573871	2.5097e-87	14	25030245	C	T	31569	0.482902	-0.156787	0.0079151	CTSG	392.381	0.0122767
rs6573884	1.8334e-24	14	25057270	G	T	4624	0.02141	0.725197	0.0710441	CTSG	104.197	0.0220374
rs7140465	1e-200	14	25075531	G	A	29828	0.113481	0.674613	0.0123031	CTSG	3006.66	0.0915696
rs71405845	2.0329e-20	14	24889131	G	A	9043	0.0117218	0.636783	0.0687611	CTSG	85.7624	0.00939475
rs73596937	2.2966e-06	14	24954019	G	A	579	0.0138169	1.16735	0.247027	CTSG	22.3313	0.0371364
rs74968423	1.4523e-05	14	25131745	A	G	24889	0.0249066	-0.124651	0.0287499	CTSG	18.7983	0.000754715
rs75889485	2.2674e-06	14	25691774	T	C	31355	0.0799848	0.069575	0.0147155	CTSG	22.354	0.000712424
rs76684593	4.6413e-42	14	25260505	A	G	30329	0.95476	0.26468	0.0194773	CTSG	184.666	0.00605192
rs78499775	1.0895e-05	14	24925476	A	G	25770	0.0234115	-0.128082	0.0291202	CTSG	19.3459	0.000750152
rs79307162	3.9121e-06	14	25147877	T	C	2025	0.0158025	0.57859	0.125342	CTSG	21.3084	0.0104131
rs8005307	1.1537e-12	14	24894115	C	T	29799	0.0301933	0.170076	0.0239176	CTSG	50.5649	0.00169399
rs8021541	6.8789e-06	14	25324088	C	T	30280	0.747134	-0.04203	0.00934582	CTSG	20.2248	0.00066748
rs1050881	5.5039e-22	16	29675928	T	C	28249	0.0825851	0.147078	0.0152594	MAPK3	92.9007	0.00327786
rs111907968	7.7274e-06	16	31037652	T	C	4405	0.0160045	-0.378836	0.0847052	MAPK3	20.0024	0.00452031
rs112294239	6.0497e-59	16	30052868	T	C	29304	0.0521008	-0.299569	0.0185048	MAPK3	262.074	0.00886401
rs113199118	1.7896e-08	16	30467967	A	G	28476	0.0322465	-0.1335	0.0237072	MAPK3	31.7104	0.00111235
rs117210898	3.7084e-29	16	30914142	T	C	26360	0.0492116	-0.225136	0.0200865	MAPK3	125.626	0.00474318
rs117266893	1.6896e-06	16	29276374	G	C	20697	0.108519	-0.075609	0.0157937	MAPK3	22.9182	0.0011061
rs117391625	1.3382e-25	16	30504932	T	C	28459	0.0811721	-0.160211	0.0153187	MAPK3	109.38	0.00382872
rs117545425	4.4484e-15	16	30575789	A	G	11382	0.0151116	-0.42487	0.0541823	MAPK3	61.4891	0.00537328
rs117548034	2.8537e-17	16	29592903	G	A	24425	0.024586	-0.246584	0.029174	MAPK3	71.4397	0.00291633
rs11859842	2.6698e-52	16	29661217	T	C	31470	0.485118	0.120931	0.00794633	MAPK3	231.603	0.00730571
rs12102367	2.0748e-23	16	30866781	T	C	30964	0.109968	0.127849	0.012824	MAPK3	99.3909	0.00319962
rs12443627	8.9146e-07	16	30996872	G	C	28859	0.564568	-0.041238	0.00839159	MAPK3	24.1494	0.000836106
rs139050558	1.9937e-05	16	29978975	G	A	6741	0.0112001	-0.348612	0.0817282	MAPK3	18.1945	0.00269181
rs139148055	4.5856e-16	16	30125269	T	C	14018	0.0174062	-0.370034	0.04556	MAPK3	65.9653	0.00468371
rs141162502	2.5521e-10	16	29904640	T	C	15876	0.0191557	0.258581	0.0408902	MAPK3	39.9904	0.0025126
rs141984277	1.869e-16	16	29434949	C	A	25418	0.0544097	-0.160713	0.0195275	MAPK3	67.7345	0.00265774
rs141989501	5.9985e-09	16	30661435	C	G	22799	0.0173776	0.208309	0.0358111	MAPK3	33.8363	0.00148192
rs142097700	7.5204e-12	16	30458305	A	G	21275	0.0138272	0.283967	0.0414695	MAPK3	46.8896	0.00219913
rs142874683	8.077e-08	16	30567825	T	C	3714	0.0118471	-0.573144	0.106824	MAPK3	28.7864	0.00769118
rs143242484	9.6415e-95	16	30104738	T	C	24940	0.0404154	0.465557	0.0225445	MAPK3	426.447	0.0168115
rs143403072	5.4714e-07	16	31090666	G	C	14238	0.0168914	-0.230137	0.0459457	MAPK3	25.0891	0.00175902
rs143504748	5.9409e-64	16	29961344	T	C	24940	0.0468898	-0.355566	0.02106	MAPK3	285.053	0.0113004
rs144959592	5.6269e-07	16	30962236	G	A	18576	0.0179001	-0.195656	0.0391031	MAPK3	25.036	0.00134595
rs146199126	4.6855e-06	16	30550049	G	A	18712	0.0121291	-0.216084	0.0471973	MAPK3	20.9608	0.00111893
rs146335935	2.9977e-15	16	30480812	A	G	25055	0.0175425	-0.268174	0.0339857	MAPK3	62.2647	0.00247896
rs146414244	5.3662e-09	16	29183580	T	C	23582	0.0298806	-0.157699	0.0270255	MAPK3	34.0496	0.0014418
rs147553474	2.9531e-67	16	30050605	C	T	22887	0.0371685	0.425325	0.024547	MAPK3	300.225	0.0129479
rs147785243	1.6174e-09	16	29312577	G	A	12364	0.0255865	0.24259	0.0402152	MAPK3	36.3886	0.00293448
rs147795666	5.2064e-13	16	29904545	C	T	3484	0.0169346	-0.665369	0.0921601	MAPK3	52.1241	0.0147405
rs148266117	2.2621e-10	16	30355997	G	A	16669	0.026048	0.217827	0.034344	MAPK3	40.2273	0.00240749
rs149522395	3.5965e-08	16	29744056	G	A	8898	0.0155637	0.333108	0.0604573	MAPK3	30.3579	0.00340017
rs149918713	1.6403e-08	16	30999369	T	C	11936	0.0214254	0.252041	0.044639	MAPK3	31.8796	0.00266376
rs150773264	7.1946e-52	16	30120692	A	G	31019	0.0619122	0.25152	0.0165981	MAPK3	229.629	0.00734844
rs184220425	3.3255e-07	16	29804361	A	G	1383	0.0122921	0.872579	0.17096	MAPK3	26.0508	0.0184882
rs1861664	1.0903e-06	16	29213160	A	C	4225	0.0514793	0.239306	0.0490924	MAPK3	23.7617	0.00559262
rs186181558	2.3613e-08	16	30354710	A	G	1926	0.0189512	-0.654459	0.117221	MAPK3	31.171	0.0159266
rs187924701	1.9066e-24	16	30360036	G	A	20429	0.0557233	-0.219506	0.0215124	MAPK3	104.115	0.00507061
rs189384733	3.1355e-14	16	30328699	A	G	7271	0.0159538	0.500529	0.0659225	MAPK3	57.6491	0.00786626
rs190536608	4.6347e-10	16	31000946	A	G	10443	0.0127837	-0.383074	0.0614798	MAPK3	38.8241	0.00370395
rs191275784	7.8733e-06	16	30548937	A	G	11594	0.0139296	-0.250169	0.0559849	MAPK3	19.9675	0.00171927
rs191913905	1.9901e-05	16	29725566	C	T	2331	0.0182325	-0.465177	0.109043	MAPK3	18.1988	0.00774679
rs193301319	2.0677e-09	16	29221971	T	C	24022	0.0159699	-0.217918	0.0363664	MAPK3	35.9077	0.00149255
rs235645	1.1554e-13	16	29719069	A	G	19746	0.510682	0.0746089	0.0100524	MAPK3	55.0861	0.00278197
rs2864224	2.4386e-06	16	29194241	A	G	25631	0.05065	-0.0948915	0.0201331	MAPK3	22.2143	0.000865944
rs3087439	2.2708e-58	16	30505821	T	C	29883	0.0744944	-0.24984	0.0155112	MAPK3	259.439	0.00860709
rs3087442	1.1231e-05	16	30518272	A	G	6518	0.013167	0.336964	0.0767221	MAPK3	19.2897	0.00295071
rs34640030	2.8097e-14	16	30888012	A	G	25417	0.0233995	-0.22293	0.0293067	MAPK3	57.8634	0.00227139
rs34679599	7.5274e-134	16	30168296	T	C	27096	0.0707668	-0.407901	0.0165673	MAPK3	606.189	0.0218823
rs34843513	5.5835e-40	16	30409241	G	A	26293	0.0339679	0.317532	0.0239935	MAPK3	175.141	0.00661706
rs35388821	6.703e-09	16	29151237	G	A	26669	0.149807	-0.0703021	0.012125	MAPK3	33.618	0.00125898
rs35478648	7.6364e-105	16	30054613	G	T	26537	0.0691779	-0.368699	0.0169554	MAPK3	472.858	0.0175069
rs368276	2.2917e-08	16	29773703	G	T	7246	0.11126	-0.147305	0.02636	MAPK3	31.228	0.00429119
rs4078529	1.4142e-07	16	29947655	T	C	6479	0.0747863	0.175407	0.0333252	MAPK3	27.7044	0.00425783
rs4243233	5.8117e-16	16	30531860	G	A	31017	0.445118	0.0653153	0.00807029	MAPK3	65.5015	0.00210734
rs4788189	5.5913e-135	16	29921211	C	T	29863	0.534437	0.200789	0.00812045	MAPK3	611.39	0.0200624
rs55680039	5.7595e-102	16	30048962	G	T	25249	0.0362713	-0.505702	0.0235877	MAPK3	459.639	0.0178788
rs56000057	7.2254e-09	16	29595921	C	G	20868	0.0272273	0.173878	0.0300531	MAPK3	33.4743	0.00160153
rs56329348	1.8592e-79	16	30030092	A	G	24294	0.030618	0.493409	0.026142	MAPK3	356.235	0.0144516
rs57519568	7.3757e-07	16	29354770	T	C	20406	0.0529646	0.109365	0.0220887	MAPK3	24.5144	0.00119989
rs59650907	1.5431e-09	16	29189242	A	G	25794	0.175918	0.0697923	0.0115552	MAPK3	36.4804	0.0014123
rs62055389	2.2529e-124	16	30187673	G	T	25692	0.062935	0.426249	0.0179701	MAPK3	562.634	0.0214299
rs62057094	1.6729e-05	16	31128004	T	G	7656	0.064357	0.141599	0.0328932	MAPK3	18.5313	0.00241465
rs62057182	1.04e-07	16	30729938	A	G	14983	0.0157953	0.246239	0.0462881	MAPK3	28.2992	0.00188519
rs6565186	1.2935e-09	16	30452241	G	T	31018	0.0832091	-0.0881576	0.0145278	MAPK3	36.8231	0.00118574
rs67693285	5.2264e-59	16	30623979	G	T	30935	0.518754	-0.129781	0.00801238	MAPK3	262.362	0.00840976
rs7205394	2.3983e-49	16	30180050	A	C	13406	0.363342	-0.185995	0.0125957	MAPK3	218.052	0.016005
rs72791208	1.3935e-53	16	30035806	T	C	25936	0.0267141	0.417713	0.0271059	MAPK3	237.48	0.00907332
rs72798125	7.6158e-22	16	29683851	T	C	23244	0.0477186	0.208564	0.0217141	MAPK3	92.256	0.00395333
rs73534263	1.4137e-24	16	30516039	G	A	27836	0.837693	0.117395	0.0114724	MAPK3	104.71	0.00374759
rs7404371	1e-200	16	30340870	C	T	26444	0.438632	0.326516	0.00852975	MAPK3	1465.34	0.0525034
rs7404540	2.0281e-45	16	30423878	T	C	30079	0.719466	-0.127936	0.00904516	MAPK3	200.056	0.00660706
rs74776661	8.5274e-13	16	30635345	A	C	22017	0.0179238	-0.256599	0.0358769	MAPK3	51.154	0.002318
rs76288685	1.0017e-05	16	29897173	G	A	4621	0.0130924	0.40335	0.0913175	MAPK3	19.5099	0.00420426
rs77250249	2.0502e-11	16	30841085	A	G	12448	0.0147837	0.351339	0.0524199	MAPK3	44.9222	0.00359581
rs77871165	1.3301e-46	16	30405895	C	T	24335	0.0204829	0.456805	0.0318671	MAPK3	205.484	0.00837325
rs79030220	5.7223e-06	16	31099582	T	C	25321	0.0547654	0.0885639	0.0195229	MAPK3	20.5789	0.000812062
rs80273739	3.4435e-56	16	29933901	G	A	26100	0.0298743	-0.404127	0.025588	MAPK3	249.438	0.00946653
rs873623	2.356e-18	16	29324765	T	C	30688	0.231579	-0.0835148	0.00955678	MAPK3	76.3666	0.00248231
rs9796793	1.1523e-68	16	30495652	A	G	27686	0.0730559	0.284418	0.0162408	MAPK3	306.688	0.010956
rs9921806	7.1875e-14	16	30132760	T	C	8560	0.0263989	0.355636	0.047517	MAPK3	56.0162	0.00650141
rs9923341	9.5601e-27	16	29698710	T	C	31141	0.258467	-0.0978067	0.00913594	MAPK3	114.612	0.00366693
rs9926923	2.4485e-07	16	30378521	A	C	14021	0.0225983	0.207206	0.0401429	MAPK3	26.6431	0.00189663
rs9932702	1e-200	16	29982961	T	C	31469	0.442123	-0.433368	0.00764524	MAPK3	3213.14	0.0926455
rs111452069	3.4846e-15	16	84894044	T	C	24357	0.0195519	0.257286	0.0326824	CRISPLD2	61.9731	0.00253791
rs11149693	1e-200	16	84952753	G	A	31355	0.465734	-0.31096	0.00781043	CRISPLD2	1585.11	0.0481209
rs111662920	1.0018e-25	16	84838236	T	G	8146	0.0146532	-0.679119	0.064765	CRISPLD2	109.954	0.0133182
rs112203796	4.0928e-09	16	84994248	G	A	25866	0.0828724	0.0937168	0.0159371	CRISPLD2	34.5791	0.00133507
rs112869911	9.4686e-11	16	84766268	A	G	23170	0.0203095	-0.21305	0.032903	CRISPLD2	41.9269	0.00180627
rs113976817	3.3843e-11	16	84835977	T	C	31136	0.0328076	0.149018	0.0224804	CRISPLD2	43.941	0.00140927
rs116880310	2.3747e-06	16	84894317	T	C	27706	0.0197075	-0.144156	0.0305513	CRISPLD2	22.2642	0.000802944
rs116962865	1.051e-05	16	84408021	T	C	19111	0.0125748	0.202169	0.0458796	CRISPLD2	19.4172	0.00101499
rs117109184	1.0648e-13	16	84955651	T	C	26585	0.0299396	-0.188945	0.0254211	CRISPLD2	55.2435	0.00207369
rs117146120	2.0036e-07	16	85213935	A	G	20927	0.0715998	-0.0984988	0.0189464	CRISPLD2	27.0275	0.00128985
rs117188893	1.6658e-13	16	84870345	A	C	17968	0.0191577	0.283315	0.0384245	CRISPLD2	54.3656	0.00301656
rs117434194	1.2007e-24	16	84957625	T	C	30303	0.0289163	0.248005	0.0241987	CRISPLD2	105.036	0.00345421
rs117804434	2.6178e-53	16	84858911	A	G	18530	0.0138239	0.67947	0.0442084	CRISPLD2	236.228	0.0125879
rs12445556	2.7439e-13	16	84940889	A	G	23367	0.0160999	0.268228	0.0367114	CRISPLD2	53.3835	0.00227936
rs12447060	4.5349e-80	16	84854743	T	C	26942	0.251818	0.186822	0.00985935	CRISPLD2	359.053	0.0131516
rs12716756	5.9255e-57	16	84869298	T	C	24614	0.52536	-0.142814	0.00897973	CRISPLD2	252.94	0.0101718
rs12925984	1.4339e-37	16	84846456	A	G	20928	0.0328329	0.350017	0.0273224	CRISPLD2	164.111	0.0077807
rs12928874	1e-200	16	84835110	A	G	31355	0.335122	0.322001	0.00826203	CRISPLD2	1518.94	0.046205
rs12934783	1.1057e-05	16	84997891	T	G	28239	0.0410335	0.093205	0.0212051	CRISPLD2	19.3195	0.000683676
rs13313545	5.8947e-14	16	84729712	A	G	28413	0.870404	-0.0937125	0.0124779	CRISPLD2	56.4046	0.00198124
rs138091640	2.0093e-08	16	84896172	T	C	23114	0.0150507	0.214205	0.0381739	CRISPLD2	31.4867	0.00136038
rs138817642	9.0305e-09	16	84859223	A	G	21621	0.0504956	0.126146	0.0219452	CRISPLD2	33.0418	0.0015259
rs138925846	7.5821e-08	16	85127644	T	C	2101	0.0197525	0.592059	0.11011	CRISPLD2	28.9121	0.0135743
rs139803505	4.9205e-18	16	84966470	T	C	18306	0.0147759	0.374144	0.0432272	CRISPLD2	74.9142	0.00407565
rs140409873	3.4283e-19	16	84914912	C	T	27801	0.017073	-0.292703	0.03269	CRISPLD2	80.1723	0.0028755
rs141289206	8.5392e-06	16	84800423	G	A	20094	0.0237366	-0.145788	0.0327525	CRISPLD2	19.8132	0.000985053
rs141536560	8.9777e-10	16	84723437	G	T	1926	0.0293354	-0.579359	0.094566	CRISPLD2	37.534	0.0191155
rs143804801	3.6666e-08	16	84734732	G	A	22657	0.0185417	0.191621	0.0348003	CRISPLD2	30.3193	0.0013364
rs144113300	8.9103e-23	16	84932005	G	A	16366	0.0152777	-0.44139	0.0449316	CRISPLD2	96.5031	0.005862
rs144208343	1.2997e-13	16	84890036	A	C	24051	0.019024	0.246913	0.0333383	CRISPLD2	54.8533	0.00227552
rs145998836	2.0472e-07	16	84754649	A	G	10509	0.0164704	0.281182	0.0541255	CRISPLD2	26.988	0.00256151
rs146987372	7.2709e-06	16	85042748	T	C	23106	0.0227941	0.139749	0.0311551	CRISPLD2	20.1206	0.000870038
rs147389298	1.7204e-08	16	84664045	A	G	31231	0.0731381	-0.0865983	0.01536	CRISPLD2	31.7859	0.00101673
rs147714053	2.3452e-19	16	84832321	T	C	9757	0.0135626	-0.554444	0.061635	CRISPLD2	80.9208	0.0082254
rs147988100	4.5268e-06	16	85105113	T	C	9973	0.0134749	-0.281304	0.0613477	CRISPLD2	21.0259	0.00210385
rs1566461	3.743e-16	16	85002012	G	A	31684	0.244767	0.0751927	0.00922983	CRISPLD2	66.3687	0.00209033
rs16974687	1.9812e-11	16	84867526	T	G	27667	0.0356763	-0.1536	0.0229007	CRISPLD2	44.9865	0.00162336
rs17775993	2.2913e-07	16	85009752	C	T	27310	0.0466607	0.104917	0.0202774	CRISPLD2	26.7713	0.000979315
rs17829520	7.4204e-19	16	84724295	C	T	31355	0.575875	0.0715701	0.00807006	CRISPLD2	78.6521	0.00250216
rs181548437	3.3459e-25	16	84863332	T	C	5310	0.0165725	-0.780461	0.0752519	CRISPLD2	107.564	0.0198547
rs186608106	7.3833e-07	16	84904405	T	C	9844	0.0131055	0.30989	0.0625889	CRISPLD2	24.5144	0.0024841
rs1874627	1.4967e-112	16	84932147	A	C	31561	0.663936	-0.18846	0.00835923	CRISPLD2	508.282	0.0158495
rs190693031	4.0774e-06	16	84903540	T	G	3550	0.0153521	0.443431	0.0962391	CRISPLD2	21.23	0.00594472
rs2550420	1.1046e-14	16	84669243	G	A	31231	0.570424	-0.062393	0.0080753	CRISPLD2	59.6973	0.00190783
rs2641670	2.9866e-195	16	84940980	A	G	31684	0.76786	0.276625	0.0092799	CRISPLD2	888.576	0.0272799
rs2641682	1.3572e-46	16	84961819	T	C	31561	0.127256	0.170635	0.0119047	CRISPLD2	205.446	0.0064674
rs2641703	9.3182e-24	16	84892853	A	G	31233	0.209821	-0.0985805	0.00981047	CRISPLD2	100.972	0.00322246
rs2646098	2.9194e-122	16	84946576	G	A	31684	0.141193	-0.26594	0.0113098	CRISPLD2	552.918	0.0171517
rs2934487	2.0616e-30	16	84973563	A	G	31564	0.224659	0.109074	0.00951653	CRISPLD2	131.366	0.00414464
rs2968145	5.3755e-15	16	84926719	G	T	11521	0.0123332	0.465418	0.0595316	CRISPLD2	61.1211	0.0052772
rs35257446	4.1128e-06	16	84808315	G	A	23992	0.0424222	0.104271	0.02264	CRISPLD2	21.2116	0.000883328
rs35559	1.4508e-14	16	84825087	C	T	30971	0.0448139	-0.149233	0.0194018	CRISPLD2	59.1622	0.0019066
rs3764331	2.1146e-30	16	84793348	A	G	31684	0.460634	0.0911392	0.0079533	CRISPLD2	131.316	0.00412743
rs4783053	1.3956e-21	16	84733197	T	C	31354	0.174588	-0.100236	0.0105043	CRISPLD2	91.0574	0.00289576
rs4783071	1e-200	16	84846814	C	T	31568	0.843638	-0.544487	0.0105204	CRISPLD2	2678.61	0.0782154
rs4783092	2.4765e-68	16	84900737	A	G	31355	0.137557	0.201552	0.0115378	CRISPLD2	305.162	0.00963869
rs55783116	8.176e-08	16	85172168	C	A	25792	0.140054	-0.068005	0.0126799	CRISPLD2	28.7639	0.00111398
rs56290224	5.7092e-47	16	84885523	T	C	31017	0.299013	-0.125804	0.00874057	CRISPLD2	207.161	0.00663465
rs59401122	2.8567e-08	16	84987974	A	C	31200	0.0308325	-0.128464	0.0231467	CRISPLD2	30.8025	0.000986286
rs62050885	3.9719e-25	16	84795475	G	A	21885	0.0208804	0.34532	0.0333475	CRISPLD2	107.23	0.00487582
rs7189266	3.5397e-08	16	84980731	C	T	28588	0.960873	-0.118831	0.0215571	CRISPLD2	30.3866	0.00106178
rs7194948	3.7346e-51	16	84967626	G	C	27193	0.351139	0.134595	0.00894625	CRISPLD2	226.349	0.00825508
rs7196894	6.5784e-34	16	84851241	C	T	24559	0.0270478	-0.336624	0.0277312	CRISPLD2	147.35	0.00596407
rs72795483	1.2843e-11	16	84659144	A	G	30746	0.153558	0.0756739	0.0111772	CRISPLD2	45.8383	0.00148865
rs72797514	1.8832e-08	16	84691433	T	C	29834	0.0528293	0.102842	0.0182914	CRISPLD2	31.6114	0.00105845
rs72797562	3.9184e-09	16	84736333	G	T	31231	0.0570424	-0.101518	0.0172427	CRISPLD2	34.6638	0.00110869
rs72799541	1.1325e-05	16	84851854	G	T	26953	0.0563123	-0.0819945	0.0186771	CRISPLD2	19.273	0.000714548
rs72801520	5.9546e-29	16	84971669	G	A	31558	0.854133	-0.125673	0.0112547	CRISPLD2	124.686	0.00393547
rs72801546	9.3332e-07	16	84980460	G	A	27979	0.160671	-0.0564411	0.0115066	CRISPLD2	24.06	0.000859192
rs72801550	1.0793e-43	16	84981152	A	T	30077	0.509439	0.112699	0.00813003	CRISPLD2	192.155	0.00634821
rs75226149	8.4867e-36	16	84961713	T	C	27310	0.0676186	-0.212231	0.0169925	CRISPLD2	155.993	0.00567948
rs75226746	4.1143e-29	16	85112258	A	G	18099	0.0259905	-0.368683	0.0329207	CRISPLD2	125.42	0.00688197
rs75469581	5.3308e-102	16	84821663	T	C	25206	0.0233968	-0.62611	0.0291992	CRISPLD2	459.789	0.0179145
rs76089031	1.3664e-23	16	84810608	A	G	30902	0.644906	-0.0840105	0.00839207	CRISPLD2	100.214	0.00323248
rs76805623	1.566e-05	16	84858877	T	G	23140	0.112012	-0.0636335	0.014733	CRISPLD2	18.6546	0.000805514
rs76901409	4.6735e-15	16	84726314	T	C	31240	0.0366902	0.166576	0.0212591	CRISPLD2	61.3951	0.00196142
rs77381225	7.1225e-16	16	84747289	G	A	24871	0.029021	-0.215224	0.0266753	CRISPLD2	65.0975	0.00261057
rs77449759	1.535e-08	16	84849705	T	C	21513	0.0171858	0.209719	0.0370673	CRISPLD2	32.0107	0.00148576
rs78258068	1.4959e-31	16	84836915	T	C	16214	0.0180447	-0.485484	0.041543	CRISPLD2	136.57	0.00835259
rs78306974	6.6567e-08	16	85123860	A	G	6592	0.0288987	0.280133	0.0518736	CRISPLD2	29.1632	0.00440455
rs78891773	1.1338e-08	16	84857031	A	G	28997	0.016512	0.185942	0.0325672	CRISPLD2	32.5984	0.00112294
rs79330592	4.6849e-96	16	84856963	T	A	31232	0.0808388	0.303166	0.0145778	CRISPLD2	432.49	0.0136585
rs8050910	1.9955e-12	16	85139173	G	T	31684	0.441768	-0.0562291	0.00799322	CRISPLD2	49.4856	0.00155941
rs8057727	3.2746e-06	16	85186734	C	A	30817	0.372213	0.0387586	0.00832982	CRISPLD2	21.6504	0.000702054
rs9922066	3.4889e-29	16	84976044	A	G	31684	0.19345	0.112554	0.010037	CRISPLD2	125.752	0.00395324
rs9923066	2.7941e-06	16	85021693	G	A	31227	0.241741	0.0437773	0.00934294	CRISPLD2	21.9548	0.000702579
rs9940705	6.9766e-06	16	85138825	T	C	31684	0.935041	0.0724239	0.0161135	CRISPLD2	20.2014	0.000637185
rs113292795	1.7456e-10	19	15749272	A	G	20490	0.0263991	0.19646	0.0307821	CYP4F3	40.7338	0.00198404
rs117071298	1.2386e-36	19	15740405	T	G	30065	0.0428674	-0.253843	0.0200795	CYP4F3	159.818	0.00528763
rs117447783	1.1255e-07	19	15810162	C	T	23992	0.0201043	0.17245	0.0325059	CYP4F3	28.1451	0.00117173
rs117672226	5.3597e-09	19	16121259	T	C	23854	0.0322546	-0.151114	0.0258951	CYP4F3	34.0542	0.00142558
rs118091316	3.0167e-14	19	15636324	T	C	19067	0.0213534	-0.268731	0.0353705	CYP4F3	57.7235	0.00301827
rs1273536	2.2453e-16	19	15653148	G	C	30954	0.217107	0.0799318	0.00973793	CYP4F3	67.3762	0.00217193
rs139862685	4.1739e-13	19	15654703	A	G	9654	0.0229308	-0.347617	0.0479491	CYP4F3	52.5582	0.00541471
rs140514513	1.0512e-38	19	15724439	A	G	28915	0.021875	0.368823	0.0283455	CYP4F3	169.304	0.00582116
rs143416854	8.2834e-10	19	15873438	A	G	24065	0.0181675	0.209372	0.0341025	CYP4F3	37.6935	0.00156387
rs144525175	6.0167e-06	19	15819287	G	C	27120	0.252868	0.0446936	0.00987486	CYP4F3	20.4847	0.000754765
rs145661510	1.3609e-18	19	15968433	G	T	13932	0.0134357	-0.456656	0.0518898	CYP4F3	77.4488	0.00552833
rs147007319	8.4758e-06	19	15612344	T	C	23686	0.0247194	0.131709	0.0295783	CYP4F3	19.8283	0.000836432
rs148392674	5.1133e-27	19	15691916	T	C	26878	0.395284	0.094751	0.00880283	CYP4F3	115.857	0.00429199
rs150180491	1.9943e-06	19	15823468	G	T	23165	0.0277992	0.134286	0.0282464	CYP4F3	22.6015	0.000974722
rs16995378	1.1575e-22	19	15784386	C	T	28318	0.0713521	-0.159657	0.0162963	CYP4F3	95.9832	0.00337803
rs17708401	1.755e-09	19	15781037	A	G	29978	0.0733368	-0.0942344	0.0156567	CYP4F3	36.226	0.00120696
rs181131356	1.66e-09	19	15920929	G	A	27605	0.0242375	0.166713	0.027656	CYP4F3	36.338	0.00131462
rs186493993	6.9334e-10	19	15177536	T	C	23716	0.0194237	-0.205027	0.0332437	CYP4F3	38.0368	0.00160128
rs190831290	1.4235e-05	19	15448683	C	A	8388	0.0143375	-0.281552	0.0648737	CYP4F3	18.8356	0.00224051
rs1963784	3.3965e-07	19	15952173	T	C	31463	0.348133	-0.0426586	0.00836476	CYP4F3	26.008	0.000825938
rs2004064	2.1984e-10	19	15673511	A	G	28361	0.201347	0.0664089	0.0104632	CYP4F3	40.2831	0.00141836
rs2016127	3.3615e-24	19	15858179	G	A	31468	0.262891	-0.0917473	0.00904039	CYP4F3	102.994	0.0032623
rs2365177	2.0413e-10	19	16019408	C	A	30448	0.0264212	-0.16054	0.0252497	CYP4F3	40.4254	0.00132593
rs2683055	1.4146e-21	19	15767538	C	T	25724	0.682259	-0.0901843	0.00945229	CYP4F3	91.0307	0.00352627
rs2886572	5.2963e-12	19	15664426	C	A	17621	0.0169775	0.284025	0.041178	CYP4F3	47.5755	0.00269266
rs3093222	1.8514e-06	19	15996585	T	G	27077	0.0234751	0.135301	0.0283698	CYP4F3	22.7453	0.000839317
rs4807970	3.0353e-17	19	15781390	C	T	29978	0.216387	-0.0836577	0.00990606	CYP4F3	71.3197	0.00237342
rs4807998	1.1364e-13	19	16014631	G	A	31470	0.50932	-0.0591426	0.0079664	CYP4F3	55.1158	0.00174831
rs56753114	7.9825e-35	19	15677321	C	T	28240	0.075046	0.196081	0.0159282	CYP4F3	151.543	0.00533763
rs62104453	3.979e-16	19	15785318	C	T	20070	0.0797015	-0.149753	0.0183992	CYP4F3	66.2449	0.00328984
rs62106460	2.5086e-19	19	15786407	G	T	16901	0.116412	-0.152073	0.0169188	CYP4F3	80.7913	0.00475753
rs652206	1.3651e-05	19	15703358	C	T	11128	0.0136296	0.251244	0.0577625	CYP4F3	18.919	0.00169724
rs667386	1e-200	19	15695617	C	T	31467	0.886093	-0.447106	0.0122913	CYP4F3	1323.19	0.0403533
rs7247926	1.0907e-11	19	15645416	C	T	31141	0.594597	-0.0554066	0.00815534	CYP4F3	46.1571	0.00148
rs74260224	1.4381e-10	19	16138571	T	G	31141	0.922432	-0.0959848	0.01497	CYP4F3	41.1112	0.00131842
rs77004109	1e-200	19	15749169	G	C	31466	0.339241	0.278798	0.00827154	CYP4F3	1136.07	0.0348467
rs77699922	5.0416e-12	19	15676920	G	C	27379	0.100701	-0.0979602	0.0141883	CYP4F3	47.6694	0.00173807
rs78017603	8.6593e-06	19	15965738	A	G	27613	0.0270354	0.116665	0.0262276	CYP4F3	19.7865	0.000716051
rs79111137	2.3714e-24	19	15391344	A	C	25552	0.0242726	-0.292093	0.0286861	CYP4F3	103.681	0.00404126
rs79232835	1.87e-17	19	15667491	A	G	10494	0.0129598	-0.517075	0.0608216	CYP4F3	72.2755	0.00684021
rs80184177	7.3304e-07	19	15778228	A	G	29399	0.0456055	-0.0978525	0.019759	CYP4F3	24.5253	0.000833526
rs8101981	8.6672e-10	19	16144586	G	A	31465	0.527766	-0.0489352	0.00798018	CYP4F3	37.6027	0.00119364
rs8106076	1.6959e-35	19	15669229	T	C	30803	0.356333	0.104347	0.00839156	CYP4F3	154.624	0.00499471
rs8107903	1.9321e-06	19	15641195	C	T	31141	0.193094	0.0483079	0.0101476	CYP4F3	22.6624	0.000727205
rs8108181	7.0438e-19	19	15927046	G	C	31458	0.686749	-0.0761817	0.00858483	CYP4F3	78.7479	0.00249702
rs8113132	5.2485e-06	19	15618771	C	T	31461	0.473628	0.0363546	0.00798161	CYP4F3	20.7462	0.000658991
rs919789	5.5888e-100	19	15683970	G	A	31469	0.356566	0.175384	0.00826295	CYP4F3	450.513	0.014114
rs10401234	2.0888e-129	19	52051758	A	G	20454	0.380214	0.243049	0.0100422	SIGLEC14	585.771	0.0278411
rs10408902	8.5468e-18	19	52170289	A	T	16390	0.0512615	-0.214704	0.0249891	SIGLEC14	73.8207	0.00448382
rs10419792	1.4736e-05	19	52215828	G	A	10712	0.629984	0.061258	0.0141382	SIGLEC14	18.7732	0.00174947
rs10421438	8.4403e-120	19	51994351	T	C	19514	0.106811	-0.376206	0.0161654	SIGLEC14	541.6	0.0270049
rs11084077	6.3797e-06	19	51896209	A	G	21003	0.071194	-0.0855941	0.0189649	SIGLEC14	20.3699	0.000968916
rs111748930	3.8447e-58	19	51987701	A	G	18751	0.0610248	-0.344396	0.021425	SIGLEC14	258.39	0.0135927
rs111865145	2.3331e-06	19	51919894	G	A	12866	0.0268334	-0.182008	0.0385439	SIGLEC14	22.2982	0.00173011
rs112456998	1e-200	19	52125447	T	C	20676	0.112387	-0.975372	0.0140144	SIGLEC14	4843.83	0.189806
rs113518563	1.8126e-08	19	51720881	T	G	18110	0.0595601	-0.124861	0.0221821	SIGLEC14	31.6845	0.0017465
rs11665668	3.1417e-24	19	52169702	A	G	16447	0.075451	0.211341	0.0208107	SIGLEC14	103.132	0.0062315
rs11667974	3.3266e-23	19	52218958	G	C	18935	0.170715	-0.135161	0.0136219	SIGLEC14	98.452	0.00517258
rs117020339	7.3985e-07	19	51987085	C	T	14766	0.0290039	0.171527	0.0346462	SIGLEC14	24.5104	0.00165717
rs117156027	2.5589e-51	19	52133070	A	G	7739	0.854388	0.338491	0.0224614	SIGLEC14	227.102	0.0285085
rs117223215	3.3719e-18	19	52245054	T	C	17917	0.0295523	0.270763	0.0311283	SIGLEC14	75.6604	0.00420507
rs117316316	6.3423e-82	19	52065018	G	T	13877	0.0162449	-0.898511	0.046866	SIGLEC14	367.562	0.0258037
rs117563153	1.5176e-17	19	51820554	T	G	13224	0.019232	-0.380665	0.0446496	SIGLEC14	72.6859	0.00546646
rs117572061	1.0903e-07	19	52224205	T	C	13980	0.014778	-0.262963	0.0495129	SIGLEC14	28.2067	0.00201359
rs117719547	1.1211e-16	19	51913692	G	T	15284	0.0400298	-0.241367	0.0291119	SIGLEC14	68.7407	0.00447742
rs117805505	9.8483e-15	19	51956501	A	C	15284	0.0430387	0.217751	0.0281281	SIGLEC14	59.9293	0.00390573
rs117838666	1.8136e-21	19	52211668	C	T	15170	0.0215105	0.375417	0.0394545	SIGLEC14	90.539	0.00593289
rs11879464	3.0534e-16	19	52231257	G	A	19514	0.518059	0.082637	0.0101131	SIGLEC14	66.7701	0.00340999
rs12459648	8.1052e-97	19	52039947	G	A	21005	0.116031	-0.314839	0.0150785	SIGLEC14	435.974	0.0203337
rs12460111	8.8963e-16	19	52141162	G	A	14430	0.395625	0.0965867	0.0120112	SIGLEC14	64.6641	0.00446124
rs12460840	1e-200	19	52165394	C	A	21004	0.644855	0.357266	0.00989279	SIGLEC14	1304.21	0.0584631
rs12461169	5.2267e-07	19	52208165	T	C	7762	0.0173234	0.308173	0.0614148	SIGLEC14	25.1793	0.00323343
rs12973747	1e-200	19	52173068	A	G	21005	0.405126	-0.302287	0.00971707	SIGLEC14	967.764	0.0440438
rs12975196	5.3421e-07	19	52094437	C	A	20454	0.386304	0.0508799	0.0101482	SIGLEC14	25.1372	0.00122745
rs12978748	1.8755e-41	19	52296815	T	A	20675	0.0623973	-0.273005	0.0202427	SIGLEC14	181.888	0.00872078
rs13343641	2.6479e-06	19	52825032	T	C	20737	0.184156	-0.0594621	0.0126615	SIGLEC14	22.0552	0.00106244
rs138593008	4.6602e-07	19	51711690	G	A	18058	0.0192118	-0.193053	0.0383065	SIGLEC14	25.3986	0.00140452
rs138658620	6.5813e-06	19	52051694	G	T	1505	0.0294222	0.48286	0.10714	SIGLEC14	20.3112	0.0133161
rs138943378	1.8474e-13	19	52401150	A	G	17925	0.0192059	0.282776	0.0384233	SIGLEC14	54.1622	0.0030125
rs140056884	2.6019e-25	19	52045124	T	C	17916	0.0285146	0.328964	0.0316451	SIGLEC14	108.064	0.00599556
rs140255783	9.0498e-20	19	52188208	A	G	2544	0.0126561	-1.12309	0.12342	SIGLEC14	82.8045	0.0315229
rs140987580	6.3396e-21	19	51928662	G	A	15536	0.0220109	-0.361826	0.0385569	SIGLEC14	88.0632	0.00563638
rs141318842	9.9605e-09	19	52341928	A	G	20668	0.043967	-0.137387	0.0239713	SIGLEC14	32.8478	0.00158679
rs142443277	7.7746e-15	19	52276723	A	G	18693	0.0203413	-0.284254	0.0365778	SIGLEC14	60.3915	0.0032203
rs142573316	1.3676e-05	19	52843976	T	C	6816	0.016152	-0.295067	0.0678486	SIGLEC14	18.9129	0.00276711
rs145146134	6.2179e-30	19	52081062	A	G	15683	0.0896509	0.223714	0.0196837	SIGLEC14	129.172	0.00816917
rs1457094	1.8247e-118	19	52060857	T	C	19596	0.0745495	-0.43905	0.0189735	SIGLEC14	535.464	0.0265984
rs148020130	1.5253e-05	19	52070577	G	T	11209	0.0189943	0.211445	0.0488868	SIGLEC14	18.7074	0.00166618
rs148077285	9.7907e-07	19	52202140	C	T	14286	0.0144198	0.242757	0.0495838	SIGLEC14	23.9698	0.00167504
rs148610266	1.7958e-53	19	52397677	A	G	15343	0.0303537	-0.508324	0.0330209	SIGLEC14	236.975	0.0152102
rs149423962	1.3702e-07	19	52323427	C	T	1513	0.011953	-0.873426	0.165764	SIGLEC14	27.7634	0.0180193
rs150303405	3.4397e-11	19	52307895	A	C	4905	0.0124931	-0.599649	0.0904953	SIGLEC14	43.9079	0.00887223
rs150582568	6.5389e-08	19	51877242	T	G	16747	0.181032	-0.0766087	0.0141784	SIGLEC14	29.1946	0.00174024
rs150824684	2.8474e-30	19	52081641	A	G	12146	0.0154588	-0.591441	0.0517297	SIGLEC14	130.72	0.0106478
rs181481353	1.2463e-16	19	52120328	A	G	2945	0.0134126	-0.92699	0.111976	SIGLEC14	68.5336	0.0227419
rs183948265	1.9972e-05	19	51783574	C	T	2013	0.0141184	-0.567198	0.132986	SIGLEC14	18.1911	0.00895587
rs190230639	1.2494e-12	19	52231127	C	T	9732	0.0175605	0.38645	0.0544303	SIGLEC14	50.4086	0.00515298
rs191790630	2.6323e-11	19	52264056	C	T	1693	0.0191967	-0.824086	0.123631	SIGLEC14	44.4316	0.0255731
rs2124908	4.77e-27	19	52037559	C	A	21000	0.0690124	0.20676	0.0191975	SIGLEC14	115.997	0.00549333
rs2278833	3.3608e-07	19	52133060	T	G	18921	0.200357	0.0654819	0.0128341	SIGLEC14	26.0324	0.00137396
rs2864922	3.7229e-76	19	52213743	A	G	20454	0.208292	0.223003	0.012075	SIGLEC14	341.074	0.0164017
rs34449583	1.2971e-05	19	52781597	T	C	15151	0.0292873	0.148482	0.0340492	SIGLEC14	19.0166	0.00125356
rs34741882	3.2614e-31	19	52095011	C	T	20454	0.166487	0.15372	0.0132288	SIGLEC14	135.027	0.00655819
rs35782908	1.0932e-189	19	52159389	G	A	20668	0.456205	-0.284222	0.0096751	SIGLEC14	862.985	0.0400811
rs36488	6.6271e-15	19	51953785	G	A	21002	0.255889	0.0869981	0.0111656	SIGLEC14	60.709	0.0028823
rs3752126	1.1098e-05	19	52104713	G	C	19758	0.0703874	0.0863857	0.0196564	SIGLEC14	19.3143	0.000976587
rs3829647	2.4497e-17	19	52216563	T	G	11931	0.578115	0.110698	0.0130689	SIGLEC14	71.746	0.00597746
rs4284742	1.2657e-104	19	52131733	A	G	20792	0.234209	0.24872	0.0114501	SIGLEC14	471.854	0.0221904
rs4341854	1.1517e-16	19	52260567	A	C	14364	0.0918044	-0.168939	0.020384	SIGLEC14	68.6876	0.00475917
rs4629085	3.8995e-07	19	52600044	A	G	20669	0.884983	0.078173	0.0154066	SIGLEC14	25.7455	0.00124406
rs4802788	7.8605e-07	19	51853400	T	G	21121	0.383611	0.0493885	0.0100001	SIGLEC14	24.3917	0.00115353
rs4802857	8.4875e-18	19	52253018	A	G	20668	0.313389	0.0909503	0.0105843	SIGLEC14	73.8379	0.00355985
rs55712999	4.7111e-58	19	52102603	G	C	19264	0.36084	-0.169261	0.0105381	SIGLEC14	257.985	0.0132151
rs56223802	7.2703e-07	19	52270592	T	C	21006	0.0976447	-0.0813772	0.0164266	SIGLEC14	24.5421	0.00116697
rs57351606	9.8376e-80	19	52096903	A	G	19842	0.907718	-0.325027	0.0171902	SIGLEC14	357.501	0.0176985
rs58044915	3.7739e-40	19	52109244	T	C	20677	0.147697	0.183053	0.0138012	SIGLEC14	175.92	0.00843625
rs61362872	4.8387e-07	19	52636775	A	T	20339	0.154431	-0.0690054	0.0137122	SIGLEC14	25.325	0.0012436
rs62106947	6.2027e-09	19	52209969	G	A	14801	0.0523214	0.151512	0.026072	SIGLEC14	33.7712	0.00227649
rs62113336	3.0043e-42	19	52051820	A	G	19429	0.042461	-0.341056	0.0250393	SIGLEC14	185.526	0.00945861
rs62114205	4.1618e-11	19	51891603	T	G	15392	0.0463362	-0.178645	0.0270749	SIGLEC14	43.5362	0.00282052
rs6509574	1.6633e-13	19	52347629	G	A	20779	0.315681	-0.0777155	0.0105403	SIGLEC14	54.3641	0.00260947
rs67736111	1.5369e-103	19	51995363	G	C	19265	0.272573	-0.244265	0.0113048	SIGLEC14	466.867	0.0236605
rs7249362	4.084e-07	19	52163174	G	T	13644	0.015543	0.247645	0.0488923	SIGLEC14	25.6552	0.0018768
rs7251352	5.1251e-06	19	52276704	A	G	20339	0.65962	0.0476876	0.0104585	SIGLEC14	20.7909	0.00102117
rs7254374	1.6499e-08	19	52435467	A	G	20619	0.224423	0.066582	0.0117942	SIGLEC14	31.8694	0.00154325
rs7255120	1.2115e-47	19	52094459	T	C	20707	0.392766	0.145164	0.0100112	SIGLEC14	210.253	0.0100516
rs7259393	3.658e-12	19	52095238	A	G	12493	0.286006	-0.0971071	0.0139726	SIGLEC14	48.2997	0.00385125
rs73049687	3.7377e-09	19	51979222	A	G	15040	0.0244425	0.219878	0.0372959	SIGLEC14	34.7569	0.00230564
rs73050830	6.6837e-10	19	52083961	T	C	15304	0.0183409	0.262658	0.0425453	SIGLEC14	38.1133	0.00248423
rs73050865	1e-200	19	52115944	G	C	20675	0.0302335	-0.940297	0.0279656	SIGLEC14	1130.53	0.0518462
rs73054282	7.174e-09	19	52640949	A	G	20792	0.338565	0.0599196	0.0103543	SIGLEC14	33.4882	0.00160804
rs73056837	5.2974e-37	19	52226285	T	C	20792	0.111701	0.197085	0.0155077	SIGLEC14	161.514	0.00770819
rs73056846	9.3032e-20	19	52230506	G	A	15343	0.0481734	0.241867	0.0265876	SIGLEC14	82.7554	0.00536476
rs73067339	6.0537e-34	19	52054309	C	G	21004	0.147931	-0.166325	0.0136945	SIGLEC14	147.511	0.006974
rs73577345	2.7161e-06	19	52259478	G	A	20792	0.03164	0.13136	0.0280008	SIGLEC14	22.0083	0.00105738
rs7359936	2.4554e-117	19	52150601	C	A	17628	0.520172	0.241872	0.0105034	SIGLEC14	530.284	0.0292034
rs76116566	1.3215e-22	19	52127082	A	G	18443	0.0326824	0.285769	0.0292081	SIGLEC14	95.7247	0.0051635
rs76748600	7.4699e-10	19	52322728	T	C	21004	0.110883	0.0955703	0.015525	SIGLEC14	37.8951	0.00180094
rs76992492	7.5744e-29	19	52133927	A	C	10620	0.0599702	-0.32021	0.0287316	SIGLEC14	124.209	0.0115605
rs77628420	3.0525e-08	19	51957303	A	G	18303	0.038385	0.150547	0.0271818	SIGLEC14	30.675	0.00167315
rs77801261	1.1043e-16	19	52194857	A	G	18472	0.0260661	0.27029	0.0325926	SIGLEC14	68.7738	0.00370933
rs77947801	8.6791e-24	19	52140720	G	A	12024	0.0378958	0.338176	0.0336307	SIGLEC14	101.115	0.00833931
rs78006641	1.5435e-50	19	52118802	T	C	20997	0.107986	0.233831	0.01564	SIGLEC14	223.526	0.0105335
rs78265344	5.2745e-08	19	52132392	G	A	20792	0.0293345	-0.158032	0.0290405	SIGLEC14	29.6132	0.00142223
rs79528137	5.9267e-08	19	52629263	T	G	20159	0.0352151	-0.146358	0.0269994	SIGLEC14	29.3851	0.00145554
rs79814518	3.6211e-08	19	52005986	C	T	14766	0.0466159	0.151897	0.0275745	SIGLEC14	30.3447	0.00205082
rs79921126	5.1056e-06	19	52606936	T	C	20792	0.147108	0.0631068	0.0138374	SIGLEC14	20.7991	0.00099934
rs79956121	1.4868e-06	19	52216109	T	C	14868	0.0557792	-0.121519	0.0252492	SIGLEC14	23.163	0.00155549
rs8106216	2.3436e-09	19	52294472	A	G	21002	0.607022	-0.0596101	0.00998159	SIGLEC14	35.6648	0.00169528
rs867229	2.156e-10	19	52248999	A	G	20792	0.106526	0.100837	0.0158799	SIGLEC14	40.3225	0.00193557
rs961551	8.1891e-12	19	52301781	T	C	21121	0.0993649	0.111047	0.0162464	SIGLEC14	46.72	0.00220713
rs962130	5.0629e-28	19	52014006	A	G	21121	0.0711413	-0.207131	0.0188737	SIGLEC14	120.442	0.00567014
rs9797481	4.2462e-22	19	52162432	A	G	17920	0.0380493	0.26616	0.0275383	SIGLEC14	93.4142	0.00518581
rs11084091	7.5414e-09	19	52081189	T	G	29608	0.544749	-0.0476554	0.0082473	FPR2	33.3888	0.00112642
rs111494005	2.1591e-40	19	52316121	A	C	20790	0.0180401	-0.488163	0.0366902	FPR2	177.023	0.00844293
rs113541493	3.5761e-08	19	52484200	G	A	26692	0.0245443	-0.154049	0.0279556	FPR2	30.3656	0.00113634
rs11668833	4.9119e-18	19	52560930	G	A	27774	0.0591128	-0.155508	0.0179668	FPR2	74.9142	0.00269002
rs117223215	1.0906e-42	19	52245054	T	C	28305	0.0295523	-0.338758	0.0247365	FPR2	187.545	0.00658224
rs117384629	2.4885e-15	19	52604770	C	T	24055	0.0164384	-0.283393	0.0358086	FPR2	62.633	0.00259698
rs117471602	1.112e-07	19	52208390	T	C	1926	0.0316719	-0.484772	0.0913389	FPR2	28.1685	0.0144146
rs117482005	5.0046e-11	19	52357215	C	T	4075	0.0128834	-0.642014	0.0977086	FPR2	43.1741	0.0104838
rs117572061	1.5406e-05	19	52224205	T	C	22804	0.014778	-0.16768	0.0387906	FPR2	18.6857	0.000818735
rs117645125	1.7328e-05	19	52968224	T	C	24639	0.0549178	-0.0849307	0.019766	FPR2	18.4625	0.000748759
rs117699570	4.8156e-10	19	52609314	G	A	21691	0.0131199	0.262426	0.0421561	FPR2	38.7519	0.00178336
rs118114976	1.3344e-09	19	52241478	C	T	16091	0.0122095	0.307415	0.050701	FPR2	36.7636	0.00227952
rs11882726	9.5908e-06	19	51914921	A	G	27750	0.0557266	-0.0818731	0.0184978	FPR2	19.5904	0.000705461
rs12460111	3.9606e-08	19	52141162	G	A	23182	0.395625	0.0521327	0.00949144	FPR2	30.1687	0.00129969
rs12981567	9.9388e-144	19	52276051	A	G	29451	0.0391357	-0.536488	0.0210167	FPR2	651.612	0.0216464
rs12982727	3.1766e-09	19	52616063	T	C	25388	0.0427357	0.129855	0.021926	FPR2	35.0748	0.00137965
rs138176584	1.6789e-05	19	52865682	C	A	17768	0.0175878	0.173604	0.0403354	FPR2	18.5244	0.00104149
rs138943378	1.3831e-27	19	52401150	A	G	22415	0.0192059	-0.37353	0.0343214	FPR2	118.446	0.00525646
rs141630651	1.4094e-09	19	52492605	A	G	7366	0.0188026	-0.366326	0.0605068	FPR2	36.6545	0.00495154
rs142443277	7.4801e-46	19	52276723	A	G	29041	0.0203413	0.416363	0.0292918	FPR2	202.046	0.00690921
rs142703213	3.4159e-19	19	52334425	A	G	7249	0.0154504	-0.599653	0.0669682	FPR2	80.1795	0.0109398
rs142830337	2.3744e-29	19	52508236	A	G	27697	0.0356953	0.257	0.0228489	FPR2	126.513	0.00454698
rs143175056	8.951e-07	19	52561014	C	T	8825	0.0118667	0.341085	0.0694164	FPR2	24.1435	0.00272834
rs143182302	2.6489e-09	19	52380650	A	G	2003	0.0279581	-0.565445	0.095004	FPR2	35.4239	0.0173781
rs143540765	4.1225e-09	19	52513095	C	A	27098	0.0203651	0.178683	0.0303924	FPR2	34.565	0.00127393
rs146449966	7.6127e-10	19	52680596	A	C	26147	0.0186029	-0.198978	0.0323405	FPR2	37.8545	0.00144566
rs146465209	1.6579e-12	19	52210569	A	G	10180	0.0136141	0.425965	0.0603299	FPR2	49.8521	0.0048732
rs147216614	1.0818e-15	19	52406605	T	G	13965	0.0177165	0.362822	0.0452543	FPR2	64.2787	0.00458175
rs148610266	2.617e-21	19	52397677	A	G	24738	0.0303537	0.247904	0.0261579	FPR2	89.8173	0.00361761
rs149454563	7.0617e-12	19	52340882	G	A	9993	0.0127084	-0.431962	0.0630013	FPR2	47.0102	0.00468229
rs149817429	5.2282e-24	19	52470186	T	C	27383	0.0200377	-0.307579	0.0304374	FPR2	102.117	0.00371536
rs150562647	2.1214e-22	19	52275836	G	A	22243	0.0133679	0.401085	0.0411961	FPR2	94.7897	0.00424347
rs151057281	6.2421e-66	19	52267307	C	T	29267	0.0486731	0.327787	0.0191124	FPR2	294.14	0.00995021
rs17756793	1e-200	19	52270547	A	G	31184	0.0977239	-0.56912	0.0130942	FPR2	1889.09	0.0571187
rs181481353	2.1509e-08	19	52120328	A	G	8020	0.0134126	-0.383584	0.0685057	FPR2	31.3522	0.00389402
rs183395420	4.1126e-16	19	52577386	A	G	10557	0.0129772	-0.49313	0.0606184	FPR2	66.1782	0.00622961
rs1868943	1.7055e-82	19	52248990	A	G	29452	0.915633	-0.28345	0.0147323	FPR2	370.181	0.012413
rs187867393	4.7586e-07	19	52365223	G	A	6479	0.0174501	-0.337183	0.0669585	FPR2	25.3583	0.00389866
rs190230639	6.4791e-13	19	52231127	C	T	13724	0.0175605	-0.32978	0.0458677	FPR2	51.6932	0.0037525
rs192692465	4.1667e-26	19	52265756	T	C	8340	0.012098	-0.743554	0.0703557	FPR2	111.693	0.0132155
rs2013899	4.1006e-13	19	52668697	A	G	31299	0.242709	-0.0675539	0.00931496	FPR2	52.5944	0.00167757
rs2198168	1e-200	19	52273868	G	T	30886	0.220252	-0.516513	0.00925331	FPR2	3115.79	0.0916362
rs2434421	1.3834e-09	19	52787746	T	C	28204	0.617297	-0.0524383	0.00865704	FPR2	36.6909	0.00129922
rs2864909	3.8624e-16	19	52151702	A	T	30517	0.269631	0.0741925	0.00911143	FPR2	66.3052	0.00216802
rs321944	8.579e-06	19	52860064	A	C	1926	0.0176532	-0.541715	0.121728	FPR2	19.8043	0.0101779
rs321953	2.9159e-07	19	52852523	T	C	30965	0.195612	0.0519359	0.0101259	FPR2	26.3066	0.000848839
rs34321116	4.6229e-10	19	52093938	A	G	30843	0.0952508	0.0854137	0.0137068	FPR2	38.8316	0.00125743
rs34447090	2.9489e-18	19	52252712	A	G	25342	0.0159372	-0.308588	0.0354158	FPR2	75.9216	0.00298693
rs34741882	1.4786e-07	19	52095011	C	T	30633	0.166487	0.056971	0.0108405	FPR2	27.6192	0.000900805
rs35424613	6.7512e-09	19	52819231	A	G	30681	0.0410927	-0.117825	0.0203255	FPR2	33.604	0.00109407
rs35582075	2.5143e-16	19	52620269	A	G	30971	0.107352	-0.106246	0.0129656	FPR2	67.1498	0.00216346
rs35601439	1.1308e-06	19	52697029	A	G	25027	0.0269397	-0.134304	0.0275937	FPR2	23.6896	0.000945668
rs35893956	6.7271e-09	19	52797742	A	G	30971	0.0630518	-0.0957853	0.0165221	FPR2	33.6098	0.00108403
rs3764541	2.3735e-42	19	52271756	T	C	30662	0.0466252	-0.260423	0.0190954	FPR2	185.995	0.0060294
rs3764544	4.9274e-10	19	52229047	C	T	30843	0.199545	-0.0626364	0.0100681	FPR2	38.7046	0.00125332
rs3829647	1.3963e-24	19	52216563	T	G	20853	0.578115	-0.101216	0.00989028	FPR2	104.733	0.00499733
rs4588095	4.9356e-07	19	52680230	G	A	29693	0.2483	-0.0477439	0.00949429	FPR2	25.2878	0.000850918
rs4802847	3.7605e-06	19	52215558	A	G	19516	0.719865	-0.0520919	0.0112653	FPR2	21.3823	0.00109443
rs4802858	1e-200	19	52253150	T	C	30847	0.4295	-0.305818	0.00794477	FPR2	1481.71	0.0458327
rs4802869	1.6758e-20	19	52314013	T	C	31300	0.251306	-0.0853999	0.00920158	FPR2	86.137	0.00274443
rs4802905	5.3789e-12	19	52724095	C	T	31300	0.118813	0.0851067	0.0123429	FPR2	47.5438	0.00151667
rs55702835	4.0352e-101	19	52293710	C	T	31176	0.355918	0.177274	0.00830381	FPR2	455.758	0.0144083
rs60763915	1e-200	19	52278120	A	C	30518	0.292233	0.382566	0.00862652	FPR2	1966.71	0.0605426
rs62106945	2.1397e-63	19	52192420	T	C	29608	0.898924	-0.228056	0.0135686	FPR2	282.499	0.00945112
rs62107508	2.9429e-08	19	52378707	A	G	4424	0.0129973	-0.518631	0.093538	FPR2	30.7426	0.00690109
rs62110083	3.6383e-15	19	52339242	A	G	11947	0.0146775	-0.42209	0.053656	FPR2	61.8834	0.00515313
rs62113336	1.8168e-06	19	52051820	A	G	29608	0.042461	-0.0972309	0.0203723	FPR2	22.7787	0.00076875
rs6509597	6.0908e-79	19	52413846	A	G	29443	0.899503	-0.256294	0.0136245	FPR2	353.861	0.0118758
rs6509634	2.1798e-06	19	52890829	A	G	26179	0.347541	0.0434474	0.00917367	FPR2	22.4306	0.000856085
rs7247412	1.8013e-05	19	52313868	C	T	31181	0.741789	0.0392256	0.00914712	FPR2	18.3895	0.000589419
rs7250851	7.7163e-52	19	52246321	T	C	31300	0.450938	0.121238	0.00800309	FPR2	229.489	0.00727856
rs7253849	1.6789e-50	19	52560245	T	G	31184	0.203054	-0.148233	0.00991858	FPR2	223.353	0.00711149
rs7258819	8.9892e-70	19	52307825	A	G	31177	0.870649	-0.20966	0.0118741	FPR2	311.766	0.00990087
rs7260171	2.0283e-16	19	52530495	T	C	31300	0.853339	0.0927737	0.0112856	FPR2	67.5766	0.00215435
rs73054883	7.233e-07	19	52207932	G	C	29503	0.0449782	-0.0983781	0.0198547	FPR2	24.551	0.000831462
rs73054902	4.0792e-17	19	52215870	T	C	28029	0.109778	-0.113489	0.0134936	FPR2	70.7382	0.0025174
rs73056125	3.6454e-07	19	52717165	T	C	23020	0.0166063	-0.185399	0.0364492	FPR2	25.8725	0.00112265
rs73056882	1.0669e-172	19	52242998	A	G	30971	0.335635	-0.235409	0.00840303	FPR2	784.829	0.0247145
rs73058827	1.6662e-117	19	52270939	T	C	29771	0.0685207	0.370529	0.0160787	FPR2	531.058	0.0175255
rs73577345	7.2249e-36	19	52259478	G	A	30971	0.03164	0.286276	0.0228969	FPR2	156.32	0.00502196
rs73934407	9.4769e-07	19	52803224	C	T	30856	0.0416014	-0.0987894	0.020152	FPR2	24.0316	0.000778223
rs75011734	3.6145e-06	19	52051731	A	G	29135	0.0304863	0.111584	0.0240873	FPR2	21.4601	0.000736031
rs75031410	3.3956e-71	19	52301583	T	C	30658	0.0459485	-0.342348	0.0191888	FPR2	318.301	0.0102756
rs76223877	8.8637e-30	19	52473689	C	T	26926	0.0721385	0.188342	0.0166165	FPR2	128.473	0.00474868
rs76411204	7.422e-38	19	52283083	G	A	28752	0.032667	0.300853	0.0233918	FPR2	165.418	0.00572036
rs76916259	1.9398e-06	19	51976257	G	C	31184	0.164043	0.0514482	0.0108091	FPR2	22.6547	0.000725959
rs76957365	1.2573e-05	19	52454770	T	C	2080	0.0253653	-0.42869	0.0981591	FPR2	19.0733	0.00908654
rs78135490	2.5738e-38	19	52610064	A	G	23515	0.0219902	-0.40552	0.0313317	FPR2	167.516	0.00707341
rs78230176	2.3711e-17	19	52286204	G	A	29140	0.0386869	0.181794	0.0214532	FPR2	71.8087	0.00245821
rs79342404	2.5526e-07	19	52362105	G	A	27895	0.0376659	0.114557	0.0222268	FPR2	26.5637	0.000951369
rs79836946	1.8536e-40	19	52275587	T	C	28370	0.0303713	0.324764	0.0243875	FPR2	177.337	0.00621204
rs79838516	2.3436e-28	19	52293224	G	T	22993	0.0170499	0.396777	0.0359262	FPR2	121.974	0.00527685
rs79956121	1.1597e-51	19	52216109	T	C	23820	0.0557792	-0.300452	0.0198686	FPR2	228.675	0.00950884
rs8104009	4.5001e-11	19	52646837	G	T	30518	0.356003	-0.0556405	0.00844753	FPR2	43.3833	0.00141955
rs8104955	2.8479e-13	19	52130788	A	G	29693	0.841733	-0.0820125	0.0112327	FPR2	53.3075	0.00179207
rs8111640	3.9741e-08	19	52621644	A	G	31300	0.638111	0.0456569	0.00831319	FPR2	30.1632	0.000962752
rs8113099	2.4947e-40	19	52221915	A	G	30846	0.236857	0.125538	0.00944275	FPR2	176.746	0.00569732
rs8182477	4.395e-07	19	52032355	T	C	31300	0.273197	0.0452872	0.00896581	FPR2	25.5136	0.000814467
rs882105	1.4924e-31	19	52193864	A	G	29608	0.125677	0.144546	0.0123685	FPR2	136.577	0.00459165
rs885266	2.5574e-15	19	52148804	C	A	25518	0.338215	0.0739276	0.00934491	FPR2	62.5839	0.00244654
rs10401282	6.9898e-06	19	52654833	T	C	26280	0.334399	0.0415345	0.009242	SIGLEC5	20.1969	0.000767939
rs10408429	2.4062e-52	19	52202015	T	C	26280	0.0776636	-0.247044	0.016226	SIGLEC5	231.807	0.00874353
rs10413294	3.9228e-48	19	51993726	G	A	25942	0.313218	-0.13742	0.00942712	SIGLEC5	212.492	0.00812449
rs10419792	1.4068e-05	19	52215828	G	A	12340	0.629984	0.0572151	0.0131741	SIGLEC5	18.8616	0.00152616
rs10420670	1.5093e-06	19	52645575	A	G	26280	0.0721651	-0.0810435	0.0168493	SIGLEC5	23.1351	0.000879558
rs11084096	1e-200	19	52128795	A	G	26482	0.27649	0.29772	0.0095413	SIGLEC5	973.646	0.0354625
rs111748930	8.7667e-13	19	51987701	A	G	24064	0.0610248	-0.13598	0.0190222	SIGLEC5	51.1011	0.00211905
rs117156027	1.5805e-13	19	52133070	A	G	11177	0.854388	0.13961	0.0189165	SIGLEC5	54.4688	0.00484966
rs117292022	2.1862e-06	19	52345931	A	G	24068	0.0331976	0.120422	0.0254297	SIGLEC5	22.425	0.000930866
rs117572061	1.1314e-05	19	52224205	T	C	17729	0.014778	-0.193115	0.0439877	SIGLEC5	19.2739	0.00108596
rs117719547	1.4945e-12	19	51913692	G	T	20772	0.0400298	-0.17686	0.0249978	SIGLEC5	50.0556	0.00240397
rs12461169	1.5696e-12	19	52208165	T	C	9669	0.0173234	0.388569	0.0549735	SIGLEC5	49.9609	0.00514056
rs12972472	3.5179e-09	19	52026953	A	G	26487	0.212595	0.0626717	0.0106122	SIGLEC5	34.8761	0.00131499
rs12974660	1.6584e-71	19	52159164	T	C	26491	0.168284	0.206403	0.0115431	SIGLEC5	319.734	0.0119256
rs12978748	4.1841e-10	19	52296815	T	A	26163	0.0623973	-0.112821	0.0180603	SIGLEC5	39.0238	0.00148934
rs12982441	6.9114e-06	19	51843162	A	G	25133	0.336132	0.0424392	0.00943827	SIGLEC5	20.2185	0.000803814
rs140056884	1.0188e-17	19	52045124	T	C	22620	0.0285146	0.241746	0.0282022	SIGLEC5	73.4775	0.00323782
rs140594837	3.4973e-154	19	52136809	A	G	15798	0.033865	-0.805065	0.0304354	SIGLEC5	699.687	0.0424112
rs140942602	1.7953e-27	19	51950994	T	C	24487	0.0319557	-0.278334	0.0256302	SIGLEC5	117.931	0.00479298
rs141455942	5.0928e-13	19	51744137	A	C	1926	0.01973	-0.825689	0.114319	SIGLEC5	52.1674	0.0263716
rs141504086	3.5133e-07	19	52530734	C	T	18288	0.0156934	0.214139	0.0420408	SIGLEC5	25.9448	0.00141667
rs144774392	3.7235e-10	19	52046925	A	G	23598	0.069116	0.113603	0.0181322	SIGLEC5	39.254	0.00166068
rs145104546	1.5822e-08	19	52070361	T	C	664	0.0128012	1.34777	0.238434	SIGLEC5	31.9519	0.0459111
rs145146134	6.1563e-08	19	52081062	A	G	21171	0.0896509	0.0920413	0.0169994	SIGLEC5	29.3157	0.0013828
rs1457094	2.3713e-15	19	52060857	T	C	25084	0.0745495	-0.134456	0.0169764	SIGLEC5	62.7296	0.00249454
rs145713288	2.5268e-11	19	52052302	C	T	20475	0.0169231	-0.255332	0.0382708	SIGLEC5	44.5116	0.00216923
rs146465209	9.1449e-07	19	52210569	A	G	5105	0.0136141	0.418287	0.0852013	SIGLEC5	24.1022	0.00469911
rs147594247	1.2915e-15	19	52446230	A	G	2003	0.0272092	-0.764355	0.0955994	SIGLEC5	63.9264	0.0309283
rs148020130	4.4429e-38	19	52070577	G	T	16268	0.0189943	-0.521286	0.0404073	SIGLEC5	166.431	0.0101269
rs148610266	9.7386e-14	19	52397677	A	G	20047	0.0303537	-0.21641	0.0290702	SIGLEC5	55.4191	0.00275684
rs149204886	8.3222e-09	19	52165553	C	T	3265	0.0130168	-0.625889	0.108627	SIGLEC5	33.1983	0.0100656
rs151057281	1.0885e-05	19	52267307	C	T	24192	0.0486731	0.0928967	0.0211186	SIGLEC5	19.3494	0.000799189
rs17661046	4.1618e-43	19	52178353	A	C	26607	0.109558	0.190364	0.01383	SIGLEC5	189.464	0.00707049
rs180929075	5.9095e-06	19	52547942	G	A	1926	0.0301142	0.424804	0.0937798	SIGLEC5	20.5191	0.0105414
rs183395420	8.0427e-11	19	52577386	A	G	10557	0.0129772	0.394458	0.0606867	SIGLEC5	42.2487	0.00398601
rs184472174	1.9123e-17	19	52409612	T	C	1926	0.0202492	0.954482	0.112305	SIGLEC5	72.233	0.0361484
rs1846934	1.9408e-05	19	51648697	T	C	20415	0.429292	0.0426917	0.00999385	SIGLEC5	18.2483	0.000893068
rs1862496	1.5144e-07	19	51861040	T	C	23454	0.0484992	0.112793	0.0214808	SIGLEC5	27.572	0.0011742
rs189046164	2.3559e-08	19	52144183	A	G	2267	0.0123511	-0.745668	0.133548	SIGLEC5	31.1755	0.0135653
rs190230639	5.4727e-06	19	52231127	C	T	13724	0.0175605	0.208745	0.0459195	SIGLEC5	20.6652	0.00150351
rs190606982	7.2469e-35	19	52078545	T	C	8169	0.0116905	-0.888336	0.0721175	SIGLEC5	151.731	0.0182353
rs2053924	1e-200	19	52123549	G	A	26609	0.107839	-0.51067	0.0136201	SIGLEC5	1405.79	0.0501801
rs2278833	1.7587e-21	19	52133060	T	G	23800	0.200357	-0.108787	0.0114293	SIGLEC5	90.5961	0.00379213
rs2305373	6.7698e-06	19	52207528	A	G	2494	0.0166399	0.4962	0.110242	SIGLEC5	20.259	0.00805764
rs2434460	9.5642e-07	19	52865237	G	A	26486	0.211319	-0.0521304	0.010638	SIGLEC5	24.0139	0.000905843
rs2902879	4.2233e-09	19	52162859	A	G	25827	0.886301	0.0813803	0.0138513	SIGLEC5	34.5192	0.00133477
rs2902882	2.3964e-22	19	52186090	A	G	26492	0.355919	-0.0880688	0.0090575	SIGLEC5	94.5426	0.00355603
rs34743638	6.0254e-07	19	52409473	T	C	20629	0.0208444	0.171873	0.03444	SIGLEC5	24.9051	0.00120583
rs36496	4.1009e-06	19	51962016	C	T	26271	0.171615	-0.0532735	0.0115659	SIGLEC5	21.2162	0.000806937
rs3745403	2.0728e-09	19	51871195	A	G	21656	0.612278	-0.0590437	0.00985375	SIGLEC5	35.9041	0.00165518
rs3764544	8.6512e-06	19	52229047	C	T	26152	0.199545	-0.048649	0.0109365	SIGLEC5	19.7874	0.000756057
rs3829656	2.7126e-19	19	52115268	G	T	23978	0.0173492	0.313532	0.0349148	SIGLEC5	80.6386	0.00335175
rs4308054	1.6213e-44	19	52054601	T	C	26490	0.706871	-0.133101	0.00950921	SIGLEC5	195.919	0.00734165
rs4420641	2.5165e-11	19	52236214	G	T	26149	0.355979	0.0608847	0.00912485	SIGLEC5	44.5209	0.00169969
rs4802820	1.257e-07	19	52095083	G	A	20646	0.365349	-0.0539745	0.010213	SIGLEC5	27.9302	0.00135098
rs4802821	8.2061e-07	19	52095107	C	T	21626	0.584366	0.0480789	0.00975113	SIGLEC5	24.3108	0.00112289
rs4802847	1.6169e-11	19	52215558	A	G	14825	0.719865	0.0869924	0.0129126	SIGLEC5	45.3872	0.00305218
rs4802856	6.2418e-10	19	52225767	T	C	26271	0.311256	-0.0582254	0.00941549	SIGLEC5	38.2419	0.00145355
rs4802899	2.0098e-05	19	52682977	C	T	26478	0.140267	-0.0533347	0.0125093	SIGLEC5	18.1783	0.000686072
rs55825878	2.8361e-106	19	52124312	C	T	23598	0.046381	0.474448	0.0216682	SIGLEC5	479.439	0.0199124
rs57351606	9.0066e-30	19	52096903	A	G	25330	0.907718	-0.173529	0.0153121	SIGLEC5	128.432	0.00504479
rs57489825	2.3515e-30	19	52224651	A	G	24755	0.0368814	-0.272313	0.0237828	SIGLEC5	131.102	0.0052681
rs58044915	6.9648e-20	19	52109244	T	C	26165	0.147697	0.112289	0.0123013	SIGLEC5	83.324	0.00317445
rs62106881	1.2427e-53	19	52145331	T	C	17287	0.735784	-0.186778	0.0121145	SIGLEC5	237.705	0.013564
rs62106946	1.6102e-11	19	52198650	T	C	6918	0.01207	0.522849	0.0775994	SIGLEC5	45.3979	0.00651951
rs62113336	5.6034e-13	19	52051820	A	G	24917	0.042461	-0.160005	0.0221928	SIGLEC5	51.9812	0.00208183
rs62113348	1.3205e-24	19	52095560	T	G	26165	0.176725	0.117115	0.0114376	SIGLEC5	104.847	0.00399117
rs6509534	3.0702e-09	19	51904803	G	A	13381	0.586615	-0.0734858	0.012397	SIGLEC5	35.1376	0.00261906
rs6509574	2.6589e-19	19	52347629	G	A	26267	0.315681	-0.0841847	0.0093726	SIGLEC5	80.6763	0.00306199
rs67621412	4.6605e-08	19	52800516	A	C	26195	0.22386	-0.0572334	0.0104754	SIGLEC5	29.8509	0.00113827
rs71358836	5.0088e-21	19	51919852	G	A	17010	0.0248089	0.327115	0.0347662	SIGLEC5	88.5293	0.0051776
rs7250849	3.3043e-163	19	52158316	T	G	26609	0.129881	-0.346264	0.0127187	SIGLEC5	741.19	0.0271
rs7253355	1.0562e-19	19	52250589	A	G	25827	0.752875	-0.0925039	0.0101844	SIGLEC5	82.4991	0.00318412
rs7258020	1.9727e-06	19	51880159	T	C	21457	0.592208	0.0466965	0.00981782	SIGLEC5	22.6224	0.0010532
rs7259469	1.0719e-27	19	52095577	A	G	26280	0.149429	0.133141	0.0122073	SIGLEC5	118.956	0.00450609
rs73049687	2.8287e-60	19	51979222	A	G	20313	0.0244425	0.522717	0.0319191	SIGLEC5	268.183	0.0130305
rs73054902	2.6738e-10	19	52215870	T	C	23338	0.109778	0.0934471	0.0147937	SIGLEC5	39.9007	0.00170677
rs73056837	7.1156e-11	19	52226285	T	C	26280	0.111701	0.0901878	0.0138361	SIGLEC5	42.4882	0.00161414
rs73058837	4.3352e-12	19	52283076	A	G	26599	0.0571638	0.129229	0.0186587	SIGLEC5	47.9681	0.00180013
rs73067369	6.4205e-18	19	52066480	C	G	21900	0.0796347	0.151967	0.0176196	SIGLEC5	74.3889	0.00338525
rs74415796	1.1798e-06	19	51884013	T	G	912	0.0158991	0.898022	0.184812	SIGLEC5	23.6109	0.0252358
rs76748600	8.3698e-11	19	52322728	T	C	26492	0.110883	0.0897808	0.0138252	SIGLEC5	42.172	0.00158935
rs77283762	2.0627e-10	19	52139708	A	G	14763	0.0166633	0.288605	0.0454018	SIGLEC5	40.4076	0.00272962
rs77332639	3.2096e-08	19	51955172	T	C	2511	0.0505775	0.353938	0.0640066	SIGLEC5	30.5776	0.0120309
rs77369753	1.5984e-14	19	52139956	C	A	11438	0.0198024	-0.363495	0.0473345	SIGLEC5	58.9716	0.00512932
rs77831833	2.3819e-85	19	52140571	A	G	22662	0.0335804	-0.506211	0.0258564	SIGLEC5	383.29	0.016632
rs78173827	6.3424e-18	19	52012703	A	G	26486	0.125217	-0.113085	0.0131095	SIGLEC5	74.4113	0.00280159
rs78265344	3.474e-49	19	52132392	G	A	25891	0.0293345	-0.382313	0.0259341	SIGLEC5	217.318	0.0083237
rs79498998	1.0848e-33	19	51999299	A	G	23386	0.0402591	-0.283691	0.02345	SIGLEC5	146.354	0.00621928
rs79956121	2.2864e-07	19	52216109	T	C	19129	0.0557792	-0.115188	0.0222619	SIGLEC5	26.7723	0.00139761
rs8102072	2.1183e-06	19	52488711	C	T	26609	0.224003	0.0492803	0.0103927	SIGLEC5	22.4847	0.000844289
rs8105105	2.4642e-96	19	52130337	C	T	26280	0.0487823	-0.418284	0.0200838	SIGLEC5	433.76	0.0162373
rs8108125	4.8162e-09	19	52629333	G	C	25772	0.105192	-0.0839784	0.0143472	SIGLEC5	34.2611	0.00132763
rs8113048	2.7771e-21	19	52007142	T	G	26110	0.841287	-0.113225	0.0119552	SIGLEC5	89.6942	0.00342348
rs8113099	8.6637e-17	19	52221915	A	G	26155	0.236857	-0.0854672	0.0102704	SIGLEC5	69.2507	0.00264071
rs10401234	4.4537e-06	19	52051758	A	G	30803	0.380214	-0.0380719	0.0082967	FPR1	21.0571	0.000683138
rs10403116	8.2484e-28	19	52236727	A	G	31014	0.0739877	0.167349	0.0153103	FPR1	119.476	0.00383754
rs10412978	6.0057e-09	19	52097030	C	G	17610	0.259864	0.070604	0.0121384	FPR1	33.8328	0.00191754
rs11084108	2.8577e-07	19	52190559	C	A	29270	0.199189	0.0530917	0.0103438	FPR1	26.3446	0.000899246
rs112591851	7.9628e-35	19	52252384	T	C	27157	0.0285029	-0.316548	0.0257141	FPR1	151.543	0.00554931
rs11672714	1.3614e-05	19	52081838	C	T	31340	0.287398	0.038383	0.00882347	FPR1	18.9234	0.000603445
rs117223215	6.8141e-112	19	52245054	T	C	28091	0.0295523	-0.555015	0.0246916	FPR1	505.256	0.0176686
rs117246882	1.8018e-23	19	52367633	C	T	29622	0.0666976	0.164121	0.0164393	FPR1	99.6703	0.00335345
rs117699570	4.8532e-17	19	52609314	G	A	21477	0.0131199	0.355196	0.0423341	FPR1	70.3971	0.00326708
rs117889167	4.7034e-06	19	52130572	T	A	28786	0.0418809	0.0952064	0.0207979	FPR1	20.9553	0.00072744
rs12984050	1.0106e-23	19	52271309	C	A	29622	0.0404669	-0.208983	0.0208142	FPR1	100.81	0.00339166
rs138835721	8.2382e-20	19	52581200	C	T	3515	0.0247511	0.691231	0.0758752	FPR1	82.9939	0.0230667
rs138943378	2.3002e-59	19	52401150	A	G	22415	0.0192059	-0.555865	0.0342111	FPR1	264.001	0.0116408
rs140056884	9.2911e-15	19	52045124	T	C	27481	0.0285146	-0.198363	0.0256002	FPR1	60.0393	0.00217999
rs143099236	3.7545e-07	19	52895756	A	G	2516	0.0166932	-0.556211	0.109471	FPR1	25.8155	0.0101563
rs143540765	8.33e-14	19	52513095	C	A	26884	0.0203651	0.227693	0.0305009	FPR1	55.7277	0.00206861
rs145146134	5.0289e-10	19	52081062	A	G	26032	0.0896509	-0.0953218	0.0153295	FPR1	38.666	0.00148312
rs146060424	9.1857e-19	19	52265573	C	T	31019	0.121282	-0.108637	0.0122829	FPR1	78.2269	0.00251556
rs147385109	2.9559e-31	19	52234849	A	G	27390	0.0212615	-0.343562	0.0295454	FPR1	135.217	0.00491249
rs147711365	1.0368e-08	19	52383783	T	C	8759	0.0120575	0.395554	0.069096	FPR1	32.7722	0.0037276
rs149828197	3.1987e-08	19	52274059	T	G	13200	0.0126154	0.304609	0.055081	FPR1	30.5831	0.00231155
rs150562647	9.4658e-12	19	52275836	G	A	22029	0.0133679	0.282398	0.0414401	FPR1	46.4388	0.00210364
rs151225251	1.2122e-08	19	52397683	A	G	10222	0.0127259	0.354974	0.0622968	FPR1	32.4683	0.00316626
rs17756907	1.0916e-09	19	52291059	G	A	31026	0.954023	-0.116761	0.0191562	FPR1	37.1515	0.001196
rs181481353	1.8555e-05	19	52120328	A	G	8020	0.0134126	-0.293538	0.0685612	FPR1	18.3304	0.00228037
rs182203249	8.181e-07	19	52603368	T	C	1926	0.0142783	0.66552	0.134964	FPR1	24.3157	0.0124676
rs183237225	1.1663e-05	19	52182276	A	G	27435	0.0169886	0.144772	0.0330235	FPR1	19.2186	0.000700023
rs185671785	4.0144e-09	19	52040837	T	G	1505	0.0242525	0.68927	0.117147	FPR1	34.6191	0.0224855
rs187867393	4.2695e-09	19	52365223	G	A	6479	0.0174501	-0.392992	0.0669116	FPR1	34.4957	0.00529603
rs190230639	8.9536e-31	19	52231127	C	T	13724	0.0175605	-0.527447	0.0457329	FPR1	133.015	0.00959909
rs190456328	1.1068e-09	19	52644973	A	G	2003	0.0297054	-0.561856	0.0922118	FPR1	37.1259	0.0181978
rs192692465	5.7461e-15	19	52265756	T	C	8340	0.012098	-0.551091	0.0705677	FPR1	60.9867	0.00725947
rs2864936	1e-200	19	52281987	A	C	30688	0.814438	-0.420785	0.0101015	FPR1	1735.21	0.0535176
rs321925	1.2677e-05	19	52837233	A	G	30963	0.239694	0.0410829	0.00941037	FPR1	19.0593	0.000615173
rs321955	5.5477e-08	19	52850008	A	G	30688	0.342897	-0.0461752	0.0084995	FPR1	29.5142	0.000960827
rs34449583	1.2414e-09	19	52781597	T	C	24716	0.0292873	-0.161927	0.0266555	FPR1	36.9032	0.00149086
rs3829651	1.4034e-07	19	52216356	C	A	24890	0.0561948	0.102409	0.019451	FPR1	27.7202	0.00111247
rs3829654	6.2849e-11	19	52216295	C	G	15725	0.336291	-0.0779135	0.0119194	FPR1	42.7284	0.00270987
rs3931151	2.7022e-12	19	52165820	G	A	31353	0.390231	0.0572008	0.00818019	FPR1	48.8965	0.00155712
rs4280363	5.3889e-99	19	52260572	C	T	27602	0.256079	0.20429	0.0096735	FPR1	445.991	0.015901
rs4629085	5.5914e-08	19	52600044	A	G	31018	0.884983	-0.068318	0.0125783	FPR1	29.5001	0.00095016
rs4801888	2.6876e-17	19	52214567	A	G	28284	0.0459378	-0.169681	0.0200582	FPR1	71.5614	0.00252372
rs4802823	1.6289e-18	19	52101508	T	C	30757	0.0410102	0.178294	0.0203056	FPR1	77.0972	0.00250039
rs4802847	3.0007e-07	19	52215558	A	G	19686	0.719865	-0.0574601	0.0112152	FPR1	26.2492	0.00133162
rs4802858	1e-200	19	52253150	T	C	31017	0.4295	-0.390552	0.00780199	FPR1	2505.8	0.0747492
rs4802865	2.4414e-49	19	52298125	G	T	30966	0.0570772	-0.254856	0.0172604	FPR1	218.017	0.00699131
rs4802905	9.671e-09	19	52724095	C	T	31470	0.118813	0.0706314	0.0123124	FPR1	32.9086	0.00104462
rs56166910	3.5198e-48	19	52223180	G	A	31056	0.594541	0.118785	0.00814452	FPR1	212.711	0.00680266
rs56361256	2.1549e-79	19	52293208	T	C	31345	0.127039	0.224996	0.0119257	FPR1	355.945	0.0112282
rs57312963	5.7258e-10	19	52647119	A	G	30054	0.0952447	0.0860627	0.0138858	FPR1	38.414	0.00127653
rs61362872	8.8171e-12	19	52636775	A	T	30688	0.154431	-0.0761728	0.0111617	FPR1	46.5738	0.00151536
rs62106945	1.092e-21	19	52192420	T	C	29778	0.898924	-0.129864	0.0135733	FPR1	91.539	0.00306463
rs62107460	2.8565e-58	19	52351258	A	G	31344	0.11783	-0.198541	0.0123372	FPR1	258.981	0.00819484
rs62107502	7.7088e-07	19	52360871	A	G	4424	0.0132233	-0.458712	0.0928115	FPR1	24.4273	0.00549123
rs62113341	1.1194e-06	19	52086269	T	C	31016	0.144676	-0.0555569	0.0114094	FPR1	23.7111	0.000763894
rs6509597	9.8629e-33	19	52413846	A	G	29613	0.899503	-0.162452	0.0136341	FPR1	141.97	0.00477129
rs7245455	1e-200	19	52278669	C	T	30688	0.281759	0.345203	0.00875371	FPR1	1555.12	0.048231
rs7250851	4.0702e-74	19	52246321	T	C	31470	0.450938	-0.145133	0.00796876	FPR1	331.706	0.0104304
rs7251605	6.8467e-06	19	52711320	A	G	31355	0.796935	-0.0446387	0.00992345	FPR1	20.2347	0.000644926
rs7252760	8.9469e-25	19	52412025	C	T	22842	0.0802236	-0.176598	0.017184	FPR1	105.615	0.00460242
rs7254507	3.0756e-15	19	52599288	A	G	31470	0.525386	-0.0628997	0.0079744	FPR1	62.2158	0.00197309
rs73050882	9.6353e-06	19	52125869	A	C	31141	0.0487062	0.0823522	0.0186094	FPR1	19.5833	0.000628463
rs73054902	1.555e-33	19	52215870	T	C	28199	0.109778	-0.162138	0.0134352	FPR1	145.641	0.00513824
rs73056846	5.0122e-16	19	52230506	G	A	25692	0.0481734	-0.166889	0.0205754	FPR1	65.7899	0.00255418
rs73056882	2.3857e-28	19	52242998	A	G	31141	0.335635	-0.0935183	0.00846902	FPR1	121.935	0.00390029
rs73066161	3.9489e-12	19	52565120	A	G	25531	0.0207763	-0.215084	0.0309968	FPR1	48.1483	0.00188233
rs73575019	4.9052e-06	19	52678727	G	A	31341	0.24122	-0.0426386	0.00933296	FPR1	20.8721	0.000665525
rs74700457	3.3097e-06	19	52810393	T	C	28924	0.0280929	0.11698	0.0251526	FPR1	21.6299	0.000747261
rs75310023	4.475e-08	19	52195270	T	C	30966	0.0579008	0.0940859	0.0171966	FPR1	29.934	0.000965741
rs75977318	2.2218e-54	19	52217405	A	G	28055	0.044214	0.317538	0.0204485	FPR1	241.141	0.00852203
rs76223877	1.9979e-40	19	52473689	C	T	27096	0.0721385	0.220297	0.0165498	FPR1	177.188	0.00649679
rs76521312	2.1694e-07	19	52296239	A	C	7635	0.0140591	0.355716	0.068614	FPR1	26.877	0.00350788
rs76676259	1.5144e-07	19	52310138	C	T	11049	0.0148979	0.291215	0.0554599	FPR1	27.572	0.00248921
rs78811637	1.1977e-32	19	52356648	T	G	31026	0.101739	-0.157649	0.0132492	FPR1	141.581	0.00454259
rs79838516	9.0613e-07	19	52293224	G	T	22779	0.0170499	0.177636	0.0361711	FPR1	24.1179	0.00105766
rs8104920	6.3662e-13	19	52665260	G	A	31470	0.285636	-0.0634134	0.00881685	FPR1	51.7292	0.00164106
rs8107754	3.1073e-06	19	52130830	C	A	30687	0.537617	0.0377447	0.00809313	FPR1	21.751	0.000708301
rs8182477	4.9652e-10	19	52032355	T	C	31470	0.273197	0.0556077	0.00893971	FPR1	38.6921	0.00122798
rs867229	1e-200	19	52248999	A	G	31141	0.106526	0.42343	0.0127647	FPR1	1100.38	0.0341295
rs10419832	3.7743e-07	19	54849399	C	T	17297	0.0837474	0.098525	0.0193947	LILRB2	25.8064	0.00148974
rs111283679	9.9507e-35	19	54707120	T	C	18052	0.0259499	-0.40522	0.0329651	LILRB2	151.103	0.00830095
rs113570942	3.5599e-08	19	54668392	A	G	15808	0.0428161	-0.152962	0.0277542	LILRB2	30.3744	0.00191777
rs114977344	5.6254e-06	19	54807674	C	T	1903	0.0338939	-0.404491	0.089095	LILRB2	20.6116	0.0107151
rs11668526	4.3864e-11	19	54749060	C	T	13971	0.565779	0.0794213	0.0120509	LILRB2	43.4347	0.00309928
rs117408808	9.5776e-14	19	54723409	A	G	16117	0.0253812	-0.263255	0.0353528	LILRB2	55.4504	0.00342869
rs117579717	5.2836e-06	19	54787417	A	C	3277	0.0151053	-0.459658	0.100953	LILRB2	20.7316	0.00628663
rs12462760	8.8032e-20	19	54733420	G	C	26276	0.342525	0.0835441	0.00917774	LILRB2	82.8628	0.00314364
rs12984962	2.5678e-107	19	54769205	C	T	25455	0.321847	-0.206796	0.00939762	LILRB2	484.224	0.0186677
rs143095464	1.5253e-05	19	54816680	G	A	3463	0.014294	-0.436621	0.100958	LILRB2	18.7039	0.00537205
rs148489508	3.056e-08	19	54710729	A	G	3040	0.0152961	-0.57582	0.103974	LILRB2	30.6706	0.00998823
rs149354341	7.0925e-18	19	54794080	T	C	12350	0.0198583	0.391665	0.0454711	LILRB2	74.1924	0.00597161
rs150749967	6.8418e-07	19	54831507	G	T	2013	0.0149031	0.642018	0.129283	LILRB2	24.6612	0.0121027
rs17239607	4.929e-48	19	54743217	T	C	24418	0.24269	0.15304	0.0105097	LILRB2	212.046	0.00860924
rs1761450	7.5523e-53	19	54818035	A	G	25457	0.0885824	0.237563	0.015526	LILRB2	234.118	0.00911278
rs187775982	1.1093e-32	19	54778777	C	T	24689	0.0476649	-0.250747	0.0210618	LILRB2	141.736	0.00570809
rs2361796	5.1792e-65	19	54754385	G	T	18716	0.275647	-0.195445	0.0114786	LILRB2	289.915	0.015254
rs28453957	1.3257e-11	19	54634138	A	G	20677	0.356469	-0.069386	0.0102557	LILRB2	45.7733	0.00220884
rs35915840	7.9275e-28	19	54813189	T	G	21895	0.103759	-0.170876	0.0156281	LILRB2	119.55	0.00543051
rs3815931	2.9597e-06	19	54801650	C	T	19304	0.0698586	-0.0932553	0.0199541	LILRB2	21.8416	0.00113018
rs3848616	1.5123e-25	19	54786702	G	A	23299	0.180602	-0.125512	0.0120141	LILRB2	109.14	0.00466247
rs3852892	1.4892e-08	19	54722595	A	G	22574	0.0960813	-0.0903674	0.0159584	LILRB2	32.0662	0.00141848
rs4405671	5.3433e-23	19	54729781	T	C	14129	0.0900984	-0.20446	0.0207052	LILRB2	97.5117	0.00685422
rs443501	1.7679e-81	19	54779101	T	C	25613	0.136388	0.244394	0.0127829	LILRB2	365.529	0.0140704
rs62144176	9.3454e-09	19	54663189	T	C	20337	0.0522116	0.12789	0.0222716	LILRB2	32.974	0.00161876
rs624317	9.3564e-11	19	54755635	G	T	13296	0.679645	0.0849893	0.0131215	LILRB2	41.9528	0.00314537
rs6509855	5.5141e-18	19	54738630	T	C	11035	0.224558	-0.138936	0.0160766	LILRB2	74.6859	0.00672259
rs7251493	3.5736e-13	19	54739070	A	G	7596	0.238481	-0.137942	0.0189723	LILRB2	52.8631	0.00691123
rs111504845	6.7781e-28	1	161565479	A	G	21526	0.358032	-0.109754	0.0100249	FCGR3B	119.861	0.00553736
rs111516147	2.5613e-41	1	161385252	A	C	21879	0.0443398	0.311381	0.0231276	FCGR3B	181.269	0.00821697
rs112732063	4.0221e-47	1	161259216	T	C	19131	0.0176415	-0.556862	0.0386248	FCGR3B	207.856	0.0107481
rs114356158	6.4401e-06	1	161084146	A	C	22566	0.0274211	0.12998	0.0288109	FCGR3B	20.3536	0.000901147
rs114535887	3.9204e-08	1	161518314	T	C	21286	0.0445406	-0.128993	0.0234772	FCGR3B	30.1884	0.00141622
rs114559320	1.6922e-27	1	161410559	A	G	9485	0.0191882	0.571484	0.0525982	FCGR3B	118.05	0.012293
rs115613642	5.7173e-14	1	161500896	A	C	19625	0.0206369	-0.26641	0.0354537	FCGR3B	56.4647	0.00286893
rs11576240	8.2266e-06	1	162317885	T	C	25035	0.0858001	0.0711297	0.0159505	FCGR3B	19.8862	0.000793707
rs11799952	3.0128e-41	1	161646807	T	C	23299	0.139115	0.179372	0.0133345	FCGR3B	180.948	0.0077065
rs12026369	1.5458e-21	1	161725732	G	C	24903	0.0485961	0.198273	0.020801	FCGR3B	90.8571	0.00363518
rs12118763	1.7612e-05	1	162113682	T	C	24903	0.113391	0.0606519	0.0141268	FCGR3B	18.4333	0.000739656
rs12564670	6.0785e-25	1	161653703	C	T	3330	0.0261119	-0.780175	0.0756416	FCGR3B	106.381	0.0309572
rs138053195	1.1709e-29	1	161594031	T	G	3169	0.0391291	-0.718303	0.063511	FCGR3B	127.914	0.0387981
rs142108155	4.0578e-06	1	161338703	C	T	3329	0.013067	0.495775	0.107576	FCGR3B	21.2392	0.00633961
rs142837142	4.8898e-10	1	161832617	A	G	2204	0.0174682	-0.709193	0.113972	FCGR3B	38.7195	0.0172645
rs142917083	2.4279e-27	1	161780701	C	T	15507	0.0136068	-0.528921	0.0488295	FCGR3B	117.332	0.00750958
rs1467742	9.2198e-07	1	161050851	A	G	26395	0.108253	-0.0687141	0.0140019	FCGR3B	24.0836	0.000911597
rs146810384	2.2784e-09	1	162072639	A	G	1926	0.0199896	-0.681704	0.114064	FCGR3B	35.7186	0.0182078
rs147574249	4.6232e-06	1	161599643	C	T	11859	0.0451134	-0.143192	0.0312571	FCGR3B	20.9865	0.00176654
rs151185040	2.2636e-12	1	162023589	C	T	5922	0.0173083	0.492364	0.0701643	FCGR3B	49.2425	0.00824661
rs1538972	1.7406e-05	1	161676557	G	A	26395	0.170227	-0.0497293	0.0115765	FCGR3B	18.453	0.000698623
rs16832790	1.1249e-16	1	161275943	T	C	23933	0.0309283	-0.218572	0.0263638	FCGR3B	68.734	0.00286371
rs16860185	1.1846e-05	1	162294070	A	G	25232	0.13395	0.0572314	0.0130647	FCGR3B	19.1897	0.000759951
rs17411858	2.1034e-76	1	161617516	G	A	23120	0.131939	0.252342	0.0136408	FCGR3B	342.217	0.0145859
rs184748484	4.4757e-18	1	161682851	C	T	1646	0.014277	1.24513	0.143676	FCGR3B	75.103	0.0436366
rs188813586	9.8593e-28	1	160865815	C	T	11025	0.0175964	0.556034	0.0509455	FCGR3B	119.122	0.0106892
rs2045574	2.3066e-09	1	161618742	G	A	1736	0.0480991	-0.469059	0.0785102	FCGR3B	35.6947	0.0201472
rs2275603	7.3292e-17	1	161681780	G	A	26011	0.216263	-0.0887155	0.0106353	FCGR3B	69.5823	0.00266797
rs2307418	2.0397e-08	1	161200586	G	T	26395	0.15382	0.0676211	0.0120567	FCGR3B	31.4564	0.00119034
rs3767635	1.0661e-15	1	161820904	G	A	26395	0.318464	-0.0748241	0.00933085	FCGR3B	64.3044	0.00243031
rs416415	1.1706e-05	1	161569028	A	G	2668	0.029048	-0.355999	0.0812227	FCGR3B	19.2107	0.00714893
rs422670	1.3736e-06	1	161569148	A	T	18013	0.203291	0.0631771	0.0130829	FCGR3B	23.3192	0.0012929
rs4326638	5.1252e-15	1	161388960	T	C	25457	0.457708	-0.0695122	0.00888483	FCGR3B	61.2103	0.00239869
rs440104	1.1239e-06	1	162291850	T	C	25565	0.633027	-0.0446507	0.00917134	FCGR3B	23.7023	0.00092628
rs4436408	1.0037e-10	1	161260215	A	G	26395	0.259931	-0.0641167	0.00991552	FCGR3B	41.813	0.00158162
rs4657180	1.2982e-05	1	162247738	T	C	26395	0.111071	0.0603767	0.0138463	FCGR3B	19.014	0.000719844
rs5030738	4.7863e-142	1	161599654	T	G	20612	0.0249612	0.788871	0.0310886	FCGR3B	643.886	0.0302921
rs55857747	2.3179e-09	1	161378366	G	A	26053	0.851582	-0.0735607	0.0123141	FCGR3B	35.6851	0.00136784
rs55960710	2.5557e-18	1	161675110	A	G	24903	0.0511359	0.177309	0.020311	FCGR3B	76.2077	0.00305084
rs56402041	6.9311e-17	1	161656631	A	G	23292	0.897546	-0.12736	0.015256	FCGR3B	69.6924	0.00298319
rs574491	1.535e-05	1	160735814	A	G	26066	0.320662	-0.0405565	0.00938049	FCGR3B	18.6927	0.000716614
rs59702106	1.0119e-29	1	161375889	T	G	16722	0.0315297	0.35297	0.0311731	FCGR3B	128.208	0.00760869
rs61801649	5.0236e-06	1	160690412	C	A	20732	0.149623	0.0628026	0.0137607	FCGR3B	20.8292	0.00100368
rs61802300	6.3298e-23	1	161574815	A	G	18542	0.116564	0.159109	0.0161399	FCGR3B	97.1821	0.00521386
rs61804399	3.8938e-08	1	160759422	T	C	24662	0.123593	0.0751398	0.0136727	FCGR3B	30.2016	0.00122312
rs61809503	1.0318e-05	1	161946857	A	G	23884	0.0155074	0.163259	0.0370151	FCGR3B	19.4534	0.000813832
rs6681076	1.2882e-24	1	161484324	G	A	17797	0.958037	0.269954	0.0263578	FCGR3B	104.897	0.00585952
rs6698806	1.5898e-06	1	161456186	G	T	26066	0.356317	0.043874	0.00914117	FCGR3B	23.0362	0.000882982
rs71519217	7.1883e-08	1	161589652	T	C	11848	0.0416526	-0.174923	0.032475	FCGR3B	29.0133	0.00244281
rs74594481	1.7182e-38	1	161456491	T	C	5040	0.959651	-0.646005	0.0497923	FCGR3B	168.325	0.0323184
rs74920795	9.8884e-06	1	160954888	G	A	20463	0.246912	-0.0506375	0.0114578	FCGR3B	19.532	0.000953592
rs7522794	2.1616e-10	1	161474825	T	C	24903	0.581074	-0.0576177	0.00907452	FCGR3B	40.3149	0.00161626
rs7555419	8.2145e-07	1	160938269	A	C	21389	0.157413	-0.065414	0.0132683	FCGR3B	24.3059	0.00113508
rs76309459	7.3188e-06	1	161179114	T	C	4058	0.0163874	0.391096	0.0872145	FCGR3B	20.1089	0.00493095
rs78967774	5.4779e-06	1	161607533	G	T	17289	0.0194496	-0.176902	0.038918	FCGR3B	20.6616	0.00119364
rs79792719	1.7547e-06	1	161935594	G	A	25228	0.0306973	0.123307	0.0257969	FCGR3B	22.8474	0.000904819
rs1041457	1e-200	21	46321818	G	A	26101	0.647324	0.338833	0.00891693	ITGB2	1443.91	0.0524202
rs112403172	3.1624e-08	21	46329861	T	C	10132	0.0162763	0.306678	0.055433	ITGB2	30.6074	0.00301177
rs112545053	3.2284e-07	21	46059688	T	C	4443	0.0159802	-0.430983	0.0843493	ITGB2	26.107	0.00584166
rs113784423	1.6582e-18	21	46202252	C	T	8894	0.0181479	-0.49095	0.0559277	ITGB2	77.0586	0.00858968
rs114653592	1.0166e-06	21	46057417	C	A	21409	0.268486	-0.0532748	0.0108986	ITGB2	23.8945	0.00111485
rs115250578	4.2534e-18	21	46316524	A	G	7291	0.0129634	-0.631606	0.0728345	ITGB2	75.2001	0.0102088
rs116673857	1.8204e-07	21	46322555	A	C	16595	0.0151806	0.234007	0.0448556	ITGB2	27.216	0.00163733
rs11700696	1.4808e-26	21	46417775	A	G	17073	0.0169354	-0.445821	0.0418022	ITGB2	113.742	0.00661802
rs11701589	1.1524e-29	21	46404727	T	C	30291	0.0873219	-0.162445	0.0143613	ITGB2	127.946	0.00420611
rs11702242	1.8307e-05	21	45878009	G	A	23777	0.0628528	0.0809269	0.0188874	ITGB2	18.3587	0.000771522
rs117098249	3.3484e-06	21	46571273	G	A	6424	0.0152553	-0.334001	0.071859	ITGB2	21.6039	0.00335173
rs117650092	1.338e-05	21	46292809	T	C	18155	0.0213303	0.15806	0.0363031	ITGB2	18.9564	0.00104306
rs117723815	1.6516e-07	21	46415671	G	A	11704	0.0139538	0.29135	0.0556563	ITGB2	27.4031	0.00233588
rs117843275	7.6411e-06	21	46229341	G	A	25620	0.0200391	0.141018	0.0315125	ITGB2	20.0256	0.00078103
rs118146365	5.2758e-07	21	46451637	T	C	19605	0.0385013	0.131574	0.0262308	ITGB2	25.1603	0.00128171
rs118156675	2.8685e-17	21	46228528	A	G	20519	0.0265131	0.259249	0.0306731	ITGB2	71.4363	0.00346939
rs118181594	4.4221e-24	21	46334165	G	A	14033	0.0174101	0.460262	0.0454719	ITGB2	102.453	0.00724794
rs13047060	3.0354e-14	21	46424507	T	G	20727	0.45793	0.0747873	0.00984432	ITGB2	57.7144	0.00277677
rs138305968	1.6033e-05	21	46720882	T	C	26095	0.0304781	-0.109814	0.0254553	ITGB2	18.6106	0.000712678
rs145463127	3.4386e-13	21	46331472	T	C	5809	0.0108992	-0.647184	0.0889503	ITGB2	52.9373	0.00903068
rs149920724	1.2573e-05	21	45673901	G	A	25013	0.0356681	-0.105246	0.0240981	ITGB2	19.0742	0.00076199
rs173098	2.3902e-26	21	46307551	A	G	30715	0.762527	0.100515	0.00946409	ITGB2	112.799	0.00365901
rs181052799	7.5275e-06	21	46560454	T	C	5298	0.0147225	-0.360522	0.0805078	ITGB2	20.0534	0.00377081
rs182669045	3.3364e-08	21	46101681	G	A	2155	0.0113689	-0.787924	0.14267	ITGB2	30.5002	0.0139557
rs187282135	3.1059e-10	21	46488055	C	T	5655	0.020336	-0.417799	0.0663868	ITGB2	39.6069	0.00695516
rs189285	9.4962e-07	21	46263936	A	G	12957	0.0178802	-0.229567	0.0468341	ITGB2	24.0267	0.00185091
rs1893562	3.4581e-07	21	46557203	T	C	30721	0.470442	0.0411778	0.0080793	ITGB2	25.9764	0.000844842
rs2011655	1e-200	21	46328488	G	C	23859	0.398162	0.385736	0.00901207	ITGB2	1832.02	0.0713097
rs235263	7.6158e-11	21	46262875	A	G	30387	0.0440723	0.128528	0.0197489	ITGB2	42.3554	0.00139192
rs235269	6.2374e-14	21	46211664	A	G	30268	0.412334	0.061892	0.00824897	ITGB2	56.295	0.00185643
rs235321	1.7319e-22	21	46277357	A	G	23425	0.0600373	-0.189358	0.0194088	ITGB2	95.1854	0.00404697
rs235327	1.4771e-41	21	46312112	T	G	23651	0.233942	-0.146108	0.0108195	ITGB2	182.361	0.00765149
rs2838671	1.2523e-14	21	46176941	A	G	25654	0.061531	0.141495	0.0183505	ITGB2	59.4549	0.00231221
rs2838683	2.8567e-08	21	46201961	C	T	30601	0.0488316	0.104045	0.0187465	ITGB2	30.8036	0.00100561
rs2838737	1e-200	21	46335580	T	C	23028	0.151538	-0.682848	0.0121911	ITGB2	3137.32	0.119904
rs34580582	1.1688e-14	21	46330183	C	T	25987	0.0397486	0.173122	0.0224262	ITGB2	59.5922	0.00228791
rs3788151	2.5588e-29	21	46337565	T	C	22641	0.0667602	-0.211048	0.0187747	ITGB2	126.362	0.00555015
rs4308190	9.0817e-08	21	46444287	C	T	17359	0.0219443	0.195624	0.0366035	ITGB2	28.5626	0.0016427
rs4818972	1.1966e-06	21	46176838	A	G	23980	0.132726	-0.0653249	0.0134521	ITGB2	23.5817	0.000982425
rs55678595	7.8094e-118	21	46317846	G	A	26105	0.177693	-0.26156	0.0113341	ITGB2	532.562	0.0199929
rs55982603	1.6719e-10	21	46548245	G	T	3770	0.0134986	-0.634156	0.0992621	ITGB2	40.8155	0.0107104
rs62214472	1.4702e-09	21	46343215	T	C	10359	0.0134262	-0.364421	0.0602588	ITGB2	36.5735	0.00351818
rs71324410	4.975e-08	21	46596639	G	A	30276	0.0914424	-0.076831	0.014092	ITGB2	29.7254	0.000980851
rs72613652	1.2112e-06	21	46484612	C	T	29939	0.199152	0.049651	0.0102289	ITGB2	23.5613	0.000786359
rs7281925	1.1025e-13	21	46336645	C	T	16759	0.280343	-0.0901803	0.0121406	ITGB2	55.1752	0.00328147
rs73238167	3.414e-06	21	46812726	T	G	17371	0.020816	-0.174411	0.0375554	ITGB2	21.5677	0.00124005
rs74428766	8.5419e-09	21	46547403	T	C	25981	0.0258357	0.159109	0.0276347	ITGB2	33.15	0.0012743
rs74727741	6.7013e-08	21	46138631	A	G	29939	0.161614	0.0599133	0.0110967	ITGB2	29.1514	0.000972745
rs760453	9.1593e-81	21	46340512	A	G	21637	0.438688	-0.182851	0.0096073	ITGB2	362.236	0.0164658
rs760464	3.6948e-38	21	46321035	A	C	22276	0.637194	0.126788	0.00981688	ITGB2	166.805	0.00743245
rs76289557	2.1264e-13	21	46247194	T	C	9576	0.0139048	-0.451715	0.0615366	ITGB2	53.8844	0.00559554
rs77033838	2.9349e-11	21	46316120	A	G	22106	0.0229521	-0.210974	0.0317268	ITGB2	44.2185	0.0019963
rs78100856	2.6022e-20	21	46424162	A	G	23637	0.0503201	-0.193927	0.0210014	ITGB2	85.2668	0.00359438
rs78365502	2.612e-21	21	46325126	T	G	19592	0.0485465	0.222261	0.023452	ITGB2	89.8192	0.00456356
rs78433392	1.2066e-05	21	46385464	C	A	12028	0.0182655	0.210551	0.0481094	ITGB2	19.1538	0.0015899
rs8132813	7.6587e-17	21	46483467	C	A	30392	0.287481	-0.0746242	0.00895172	ITGB2	69.4939	0.00228137
rs9680281	5.5342e-07	21	46416970	A	G	24091	0.267981	-0.0514729	0.0102806	ITGB2	25.068	0.00103947
rs9978131	2.0649e-52	21	46212580	A	G	30715	0.111923	-0.194239	0.0127494	ITGB2	232.111	0.00750026
rs9978207	4.4859e-09	21	46351012	C	T	19552	0.0943653	-0.101368	0.0172832	ITGB2	34.3994	0.00175629
rs1121800	2.2306e-132	6	31535074	A	T	13565	0.398744	0.297085	0.0121341	TNF	599.437	0.0423199
rs114059502	4.6262e-07	6	30837290	T	C	11168	0.0285562	-0.202292	0.0401278	TNF	25.4137	0.00227042
rs114205738	3.13e-10	6	31517918	C	T	13566	0.0482008	-0.17808	0.0283026	TNF	39.5893	0.00290978
rs114263479	6.5518e-07	6	31136575	C	T	13565	0.0625989	-0.124551	0.0250399	TNF	24.7417	0.00182061
rs1144708	4.4343e-12	6	31710020	T	C	13566	0.624589	-0.0866387	0.0125153	TNF	47.9224	0.0035201
rs114921900	1.8806e-09	6	31486065	T	G	13562	0.0439509	0.177723	0.0295816	TNF	36.0949	0.00265441
rs115005201	3.7242e-09	6	32501172	G	A	7474	0.509178	0.0962429	0.0163231	TNF	34.764	0.00462979
rs115521560	3.6602e-06	6	32019382	C	A	10799	0.0497962	-0.14468	0.0312505	TNF	21.4341	0.00198089
rs11575839	6.9831e-12	6	31557791	A	G	10796	0.0415553	-0.233348	0.0340262	TNF	47.0308	0.00433742
rs11575842	3.0403e-34	6	31557226	A	G	13564	0.133365	-0.216721	0.0177616	TNF	148.881	0.0108571
rs117997480	4.7719e-12	6	31518707	A	G	13563	0.0336231	0.232417	0.0336241	TNF	47.7785	0.00351034
rs13197153	1.6789e-08	6	31477324	C	A	13562	0.0252714	0.218025	0.0386418	TNF	31.8344	0.00234183
rs138240887	4.6456e-07	6	31530873	A	G	13566	0.0246516	0.197162	0.0391156	TNF	25.4066	0.00186932
rs17881225	2.5445e-08	6	31323065	C	G	10795	0.118047	-0.117317	0.021062	TNF	31.026	0.00286587
rs182445186	1.2161e-06	6	31532624	A	G	12721	0.0176976	-0.230544	0.0475054	TNF	23.5516	0.00184797
rs204887	1.1966e-06	6	32029226	A	G	13559	0.696762	0.0641024	0.0131996	TNF	23.5846	0.00173639
rs2442725	1.1706e-14	6	31319896	T	C	10461	0.374811	0.109935	0.0142414	TNF	59.5891	0.00566405
rs2596494	1.8884e-33	6	31323838	C	G	10799	0.184208	0.210146	0.017436	TNF	145.26	0.0132727
rs3093542	1.4646e-12	6	31540693	C	G	13566	0.045753	-0.20526	0.0290014	TNF	50.0924	0.00367891
rs3130975	7.9709e-14	6	31081838	T	C	13566	0.280025	-0.100801	0.0134931	TNF	55.8099	0.0040971
rs3131004	7.5839e-10	6	31095294	A	G	13566	0.505461	0.074616	0.0121258	TNF	37.8656	0.00278344
rs3828905	1.8296e-10	6	31464902	G	A	13564	0.310652	-0.0835151	0.0131004	TNF	40.6406	0.00298726
rs3897530	1.4027e-10	6	31323468	T	G	4896	0.176166	-0.169469	0.0264159	TNF	41.1574	0.00833625
rs521977	3.0781e-07	6	31836827	T	G	13566	0.27468	0.0695539	0.0135882	TNF	26.2011	0.00192766
rs9283893	2.1183e-06	6	31897219	A	G	13481	0.0471136	0.136179	0.0287189	TNF	22.4847	0.0016651
rs10020648	4.8309e-06	4	84295291	C	A	31086	0.191027	-0.0466261	0.0101986	HPSE	20.9014	0.00067192
rs10024624	1.0567e-09	4	84136518	T	C	30803	0.0749216	-0.0933022	0.0152944	HPSE	37.2149	0.0012067
rs113271095	2.1302e-07	4	84233648	A	G	22740	0.0186388	0.179756	0.0346505	HPSE	26.9122	0.00118208
rs113557440	5.8643e-13	4	84784308	T	C	24325	0.0222913	-0.22099	0.0306777	HPSE	51.8919	0.00212873
rs11723311	1.8986e-25	4	84507272	C	A	31470	0.768368	-0.0983315	0.009432	HPSE	108.687	0.00344178
rs11940883	3.9267e-14	4	84059844	G	A	31470	0.165978	0.0809575	0.0107036	HPSE	57.208	0.00181456
rs12507011	6.8219e-08	4	84284198	T	C	31470	0.196663	0.0540866	0.0100236	HPSE	29.1157	0.000924335
rs13101920	1.5334e-34	4	84141253	A	T	30748	0.300714	-0.107525	0.00877231	HPSE	150.241	0.00486246
rs13127626	8.5631e-06	4	83923135	G	A	14004	0.0256693	-0.168031	0.0377565	HPSE	19.8061	0.00141232
rs13127640	1.675e-07	4	83923173	G	C	27131	0.229813	0.053363	0.0101988	HPSE	27.377	0.00100805
rs138409347	1.0749e-06	4	84266641	A	G	15690	0.0407442	0.139169	0.0285328	HPSE	23.79	0.00151396
rs141311317	1.1175e-12	4	83649878	C	T	20399	0.0186309	-0.260193	0.0365687	HPSE	50.6261	0.00247565
rs142615564	3.6137e-17	4	84252603	A	C	29034	0.0361396	-0.187095	0.0222077	HPSE	70.9773	0.00243866
rs143771689	1.7488e-123	4	84185299	T	C	24465	0.0184373	-0.785281	0.0332279	HPSE	558.528	0.0223201
rs144410571	3.265e-08	4	84101355	A	G	3592	0.0200445	-0.463254	0.0838257	HPSE	30.5411	0.00843085
rs149107403	1.211e-05	4	83445904	C	T	24873	0.0171885	-0.150875	0.0344826	HPSE	19.1441	0.000769083
rs1806768	1.0166e-06	4	84046255	T	G	26517	0.385312	-0.0435965	0.00891854	HPSE	23.8955	0.000900327
rs182333986	4.5139e-06	4	84614573	C	T	26070	0.0538305	-0.0889579	0.0193973	HPSE	21.0323	0.000806113
rs183804608	2.7766e-22	4	84347891	G	A	10583	0.0126381	-0.594736	0.0612599	HPSE	94.253	0.00882746
rs187467951	1.6549e-15	4	83862841	A	G	3476	0.0214327	-0.653663	0.08207	HPSE	63.4364	0.0179228
rs189669162	1.2779e-08	4	84085404	T	C	29347	0.0200025	-0.167625	0.0294652	HPSE	32.3636	0.00110158
rs190466457	1.8381e-141	4	84232119	A	G	19503	0.0165304	-0.989418	0.0390741	HPSE	641.183	0.0318297
rs28376865	3.8588e-11	4	84012249	C	T	31256	0.314491	0.0568948	0.00860804	HPSE	43.6855	0.00139572
rs36123163	5.3033e-07	4	84655546	C	T	4681	0.015595	0.417208	0.0831904	HPSE	25.1512	0.00534433
rs4461516	1.4466e-116	4	84229292	G	A	30803	0.422639	-0.185606	0.0080872	HPSE	526.73	0.0168125
rs56233025	9.8021e-10	4	84284322	C	T	22671	0.0203561	0.203116	0.0332285	HPSE	37.3651	0.00164543
rs59361332	7.8215e-51	4	84071660	T	C	29737	0.0776423	-0.22891	0.0152652	HPSE	224.868	0.00750514
rs6816204	1.1727e-05	4	83803372	T	C	27381	0.767396	-0.04431	0.0101109	HPSE	19.2054	0.000700923
rs6831788	1.0733e-17	4	84282828	C	T	31470	0.2281	-0.0812729	0.00948829	HPSE	73.3695	0.00232599
rs71613167	6.6663e-17	4	84305316	A	C	10863	0.0202522	0.401013	0.0480094	HPSE	69.7693	0.00638166
rs71631368	1e-200	4	84233946	A	C	27381	0.0643383	-0.652531	0.0169644	HPSE	1479.53	0.0512649
rs72662857	5.1246e-17	4	83757128	A	G	23992	0.0219708	-0.260708	0.031097	HPSE	70.2864	0.00292102
rs74353568	4.8959e-06	4	84190189	G	A	24693	0.0593143	0.0870086	0.019042	HPSE	20.8785	0.000844809
rs7436836	5.3726e-09	4	84288014	A	G	29914	0.220612	-0.0574986	0.00985392	HPSE	34.0484	0.00113692
rs75931755	8.5628e-12	4	84248762	T	G	26047	0.0567356	0.129216	0.0189223	HPSE	46.6325	0.00178712
rs76152300	1.8546e-12	4	84754962	C	A	29978	0.0759247	-0.108533	0.0154056	HPSE	49.632	0.00165288
rs76313683	2.747e-20	4	84586770	T	C	31469	0.122466	-0.112057	0.0121427	HPSE	85.1615	0.0026989
rs7657984	6.9774e-10	4	84072132	A	G	31141	0.268189	-0.0557407	0.00903928	HPSE	38.0257	0.00121959
rs7693737	3.4217e-07	4	84278380	G	T	25498	0.0913897	0.0783128	0.0153594	HPSE	25.9967	0.00101852
rs77081070	3.2147e-06	4	84034439	A	G	11539	0.0197157	-0.220282	0.0473054	HPSE	21.6839	0.00187566
rs781439	7.8737e-08	4	84553430	G	A	30803	0.384743	0.0444482	0.00827698	HPSE	28.838	0.000935331
rs79850314	3.2289e-53	4	84257845	C	T	18405	0.0150793	-0.65258	0.0424973	HPSE	235.801	0.0126497
rs80081927	4.8643e-08	4	84890417	G	T	18995	0.0182307	-0.209071	0.0383195	HPSE	29.7679	0.00156469
rs111595248	1.4622e-11	3	11312440	C	T	1740	0.0192529	-0.822184	0.121778	ATG7	45.5828	0.0255282
rs112085148	3.7865e-11	3	11613393	G	A	26933	0.0222573	0.192975	0.0291838	ATG7	43.7238	0.0016208
rs112908058	1.8368e-19	3	11245909	A	C	29080	0.0242033	-0.243103	0.0269441	ATG7	81.4055	0.00279155
rs114319497	2.4976e-16	3	11440088	T	G	30962	0.0206474	0.231352	0.0282291	ATG7	67.1662	0.00216462
rs115644551	9.6719e-07	3	11566423	A	G	27603	0.0259899	0.13097	0.0267383	ATG7	23.9924	0.000868439
rs12492835	1.1262e-06	3	11614842	G	A	13599	0.0204427	0.208424	0.0428124	ATG7	23.7003	0.00173977
rs13075818	3.9219e-11	3	11686389	C	G	31344	0.454661	0.0529597	0.00801546	ATG7	43.6551	0.00139084
rs140568089	5.7114e-06	3	11184636	T	C	11446	0.0172986	0.229774	0.0506467	ATG7	20.5826	0.001795
rs140668478	1.3825e-13	3	11534062	T	C	6352	0.0140113	-0.556032	0.0751608	ATG7	54.7289	0.00854241
rs145375362	1.2323e-05	3	11536333	A	G	2246	0.0240427	0.424046	0.0969912	ATG7	19.1144	0.0084386
rs2594972	7.4289e-35	3	11397417	A	G	31684	0.350558	-0.102293	0.00830573	ATG7	151.684	0.00476459
rs28469018	3.7553e-14	3	11712230	A	G	31354	0.140569	-0.0868834	0.0114787	ATG7	57.2913	0.00182391
rs35282657	2.6684e-11	3	11244521	A	G	30902	0.23731	0.0629626	0.00944818	ATG7	44.4089	0.00143503
rs35967306	1.617e-06	3	11260493	T	C	24024	0.0164652	-0.171856	0.0358324	ATG7	23.0026	0.000956567
rs4684772	3.3234e-13	3	11410869	C	T	19795	0.0208899	-0.255511	0.0350947	ATG7	53.0071	0.00267065
rs56225321	1.6416e-09	3	11278354	A	G	25436	0.0170915	0.206114	0.0341825	ATG7	36.3585	0.00142737
rs59499323	6.7713e-12	3	11595899	A	C	31017	0.227315	0.0656936	0.00957283	ATG7	47.0939	0.00151602
rs6442241	1.5529e-182	3	11272005	G	A	31684	0.172667	-0.298927	0.0103754	ATG7	830.085	0.02553
rs6442279	6.051e-06	3	11773933	C	G	30902	0.527529	-0.0364425	0.00805447	ATG7	20.4711	0.000662014
rs6766130	2.9237e-35	3	11625202	T	C	31354	0.281251	-0.109786	0.00886017	ATG7	153.537	0.00487302
rs6799024	8.6274e-13	3	11323652	A	G	1854	0.0253506	-0.736975	0.103063	ATG7	51.1325	0.0268393
rs73017651	1.0826e-24	3	11437593	G	A	27206	0.0879761	-0.154959	0.0151053	ATG7	105.239	0.00385332
rs73027141	1.3307e-17	3	11661258	C	T	30354	0.0259108	-0.217931	0.0255162	ATG7	72.947	0.00239745
rs74391904	8.7065e-20	3	11295944	A	C	11442	0.0254763	-0.380562	0.0418025	ATG7	82.8792	0.00719133
rs745923	1.8478e-14	3	11228813	A	G	31564	0.173619	-0.0804191	0.0104978	ATG7	58.6848	0.00185578
rs74996973	5.3731e-10	3	11713489	A	C	30192	0.0429789	-0.124481	0.0200527	ATG7	38.5355	0.00127472
rs76051368	1.2046e-07	3	11115756	G	A	26558	0.0299772	-0.134599	0.0254315	ATG7	28.0116	0.00105362
rs76787223	7.4058e-11	3	11410754	T	C	16315	0.0130338	-0.317435	0.0487462	ATG7	42.4061	0.00259247
rs77688123	1.5239e-05	3	11348221	A	G	4803	0.0145742	-0.367516	0.0849728	ATG7	18.7065	0.00387964
rs901864	1.4241e-06	3	11191751	C	T	29484	0.0208734	0.138837	0.0287941	ATG7	23.2488	0.000787901
rs9834803	3.8288e-19	3	11229095	G	A	31339	0.298431	0.0779573	0.0087183	ATG7	79.9558	0.00254483
rs9850188	1.4265e-07	3	11744215	C	A	31239	0.0867604	-0.0747496	0.0142066	ATG7	27.6844	0.000885429
rs10003136	8.9464e-15	4	15756300	A	G	26165	0.015908	0.270578	0.034898	BST1	60.1152	0.00229228
rs10032729	2.4326e-10	4	14879945	A	G	30319	0.488888	0.0514009	0.00811854	BST1	40.0854	0.00132037
rs10303	7.0219e-09	4	15606260	A	G	28353	0.0226394	-0.163369	0.0282143	BST1	33.5276	0.00118111
rs10939639	1.4884e-05	4	15880556	T	C	30902	0.749468	0.0401874	0.00928008	BST1	18.7532	0.000606493
rs1110258	1e-200	4	15742716	G	A	31684	0.25388	-0.340215	0.00892502	BST1	1453.07	0.0438504
rs111954606	2.2577e-56	4	15636049	A	G	28960	0.0254553	-0.41556	0.026268	BST1	250.272	0.00856796
rs113210349	4.084e-07	4	15914255	T	C	21717	0.0197392	0.174615	0.0344741	BST1	25.6552	0.00117995
rs114136598	3.9324e-07	4	15960257	C	A	27233	0.0243253	-0.141006	0.0278004	BST1	25.7262	0.000943778
rs114256037	2.2452e-07	4	14899620	C	T	1513	0.0171844	0.717949	0.138659	BST1	26.8096	0.017411
rs114335547	6.9825e-14	4	15512850	G	T	21940	0.0155944	-0.28815	0.0384805	BST1	56.0731	0.00254923
rs114591102	2.1254e-55	4	15615074	A	G	30226	0.0396803	-0.325341	0.0207511	BST1	245.809	0.00806677
rs116035270	5.9376e-06	4	15368648	G	A	7810	0.0131627	0.317525	0.0701124	BST1	20.51	0.00261925
rs116935931	3.0167e-07	4	16387768	G	T	1926	0.0212876	0.567949	0.110873	BST1	26.24	0.013441
rs11731825	8.5838e-81	4	15899742	G	A	31017	0.297934	-0.166144	0.00872799	BST1	362.362	0.0115478
rs117334429	4.4677e-14	4	16037700	T	C	1926	0.0376428	0.629618	0.0834295	BST1	56.9527	0.0287211
rs11930642	8.5318e-09	4	14829588	T	G	31355	0.491324	0.0459678	0.00798358	BST1	33.1523	0.0010562
rs12500458	5.341e-65	4	15478101	A	G	30570	0.370288	-0.141918	0.0083358	BST1	289.854	0.00939259
rs12506181	8.4706e-07	4	15967777	C	T	31684	0.291086	0.0430463	0.00874161	BST1	24.2487	0.000764745
rs13136867	3.9968e-25	4	15924444	T	C	29468	0.22158	-0.102511	0.00990031	BST1	107.212	0.00362505
rs138917308	5.3701e-08	4	14986949	T	C	30540	0.0645592	-0.0895019	0.0164571	BST1	29.5773	0.00096754
rs140099627	2.3428e-10	4	15811103	T	C	13392	0.0165324	-0.303208	0.047848	BST1	40.1563	0.00298956
rs143285667	2.2655e-08	4	15976030	A	G	2003	0.015976	0.699042	0.125039	BST1	31.2548	0.0153643
rs143830966	6.4751e-09	4	15143750	A	G	31567	0.0998415	-0.077009	0.0132685	BST1	33.6853	0.00106597
rs144397143	1.8132e-06	4	15128437	T	C	17368	0.0158627	0.204846	0.042915	BST1	22.7844	0.00131014
rs145609433	1.3463e-06	4	15917116	T	C	9377	0.022022	-0.240165	0.0496959	BST1	23.355	0.00248448
rs147328161	1.9653e-05	4	15358730	C	T	10503	0.0145542	-0.245713	0.0575628	BST1	18.2209	0.00173183
rs149191979	2.7308e-11	4	15911116	A	G	24985	0.0265445	-0.185184	0.0278045	BST1	44.3583	0.00177225
rs17385126	6.4289e-09	4	15075423	T	G	30876	0.0546684	-0.102702	0.017692	BST1	33.698	0.00109021
rs183730169	2.225e-32	4	15585472	A	G	25181	0.0163135	-0.415577	0.0350783	BST1	140.354	0.0055429
rs184099551	1.1868e-05	4	15326555	A	G	14724	0.0124365	0.230166	0.0525481	BST1	19.1853	0.0013013
rs184615845	3.7127e-08	4	16014419	A	G	28869	0.0297764	-0.134694	0.024472	BST1	30.294	0.00104826
rs185879589	8.3971e-06	4	15335774	C	T	20024	0.0236805	0.146333	0.0328475	BST1	19.8461	0.000990136
rs186821040	7.8268e-10	4	14861515	G	A	1926	0.0173936	0.750461	0.122054	BST1	37.8053	0.019251
rs189423223	1.0484e-12	4	15775767	A	G	13856	0.0144703	-0.357693	0.050211	BST1	50.7485	0.0036492
rs190828081	6.9114e-06	4	15261366	T	C	7559	0.010848	0.352574	0.0784091	BST1	20.2194	0.00266774
rs191195594	1.8643e-06	4	15375360	T	C	5302	0.021407	0.319202	0.066951	BST1	22.731	0.00426894
rs191673062	5.9755e-63	4	15671319	C	T	29352	0.0271862	-0.423001	0.0252588	BST1	280.452	0.00946435
rs2531143	9.0116e-10	4	15927497	A	G	31236	0.0338099	0.135525	0.022123	BST1	37.5279	0.00119999
rs2531149	1.0983e-11	4	15914006	A	G	31684	0.596039	-0.0549537	0.00808988	BST1	46.1435	0.00145425
rs35245077	4.9577e-11	4	15771291	A	C	22483	0.0172335	0.237929	0.0362018	BST1	43.1951	0.00191755
rs35994413	2.2452e-06	4	14753443	A	G	31556	0.141252	0.054043	0.0114251	BST1	22.3748	0.000708548
rs4283655	1.9696e-113	4	15739488	A	G	31240	0.055322	0.392901	0.0173583	BST1	512.334	0.0161353
rs4331776	4.8433e-25	4	15252023	C	T	31684	0.594479	0.0834864	0.00807717	BST1	106.835	0.00336056
rs4377587	4.9433e-73	4	15758649	C	T	31684	0.264929	0.161885	0.00895587	BST1	326.738	0.0102071
rs4423869	6.6481e-15	4	15491851	C	T	31231	0.169464	0.083015	0.010655	BST1	60.7028	0.0019399
rs5013423	1.669e-41	4	15828086	G	A	25738	0.224314	-0.142093	0.0105292	BST1	182.118	0.00702611
rs55931907	2.1385e-64	4	15586380	A	G	27456	0.0201287	0.512187	0.0302284	BST1	287.096	0.0103484
rs55948310	2.8591e-34	4	15344711	C	T	26701	0.11359	-0.166006	0.0135996	BST1	149.004	0.00554948
rs55951685	4.7299e-11	4	15986334	C	A	31231	0.149449	-0.0737837	0.0112149	BST1	43.2846	0.00138403
rs56010433	4.2007e-08	4	14851491	C	G	31238	0.113252	-0.0691753	0.0126186	BST1	30.0523	0.000961119
rs56219219	2.8642e-09	4	15910047	T	C	30192	0.0999721	0.0805278	0.0135587	BST1	35.2741	0.00116696
rs60788991	1.0092e-05	4	16338104	C	A	30971	0.159194	-0.0484741	0.0109789	BST1	19.494	0.000629031
rs61585822	4.4322e-09	4	15132342	A	G	29612	0.0310959	0.138818	0.0236596	BST1	34.4252	0.00116119
rs62289262	2.5604e-14	4	15381482	A	C	31566	0.158488	-0.0829524	0.010888	BST1	58.0446	0.00183546
rs62289349	1.7432e-20	4	15554219	C	T	31236	0.0340392	-0.204404	0.0220338	BST1	86.059	0.00274755
rs62290174	1.1476e-09	4	16043497	G	A	30268	0.542274	0.0496311	0.00815296	BST1	37.0577	0.00122282
rs62409355	3.8017e-09	4	15219655	A	G	23537	0.0173329	0.207953	0.0352899	BST1	34.7239	0.00147312
rs62410865	1.7812e-09	4	15245779	A	C	30542	0.0721915	-0.0940034	0.0156245	BST1	36.1971	0.00118375
rs6449109	1.6325e-29	4	15202479	A	T	31555	0.27264	-0.100635	0.00892088	BST1	127.256	0.00401665
rs6834477	1e-200	4	15758235	C	T	31684	0.795182	0.317493	0.00968051	BST1	1075.65	0.0328346
rs6835705	1e-200	4	15738370	A	G	31355	0.94941	0.571372	0.0179331	BST1	1015.15	0.0313606
rs6848779	1e-200	4	15695497	C	T	31569	0.39977	0.351386	0.00788001	BST1	1988.46	0.0592552
rs71601480	6.9305e-09	4	15514996	G	T	17076	0.0154603	-0.253809	0.0438168	BST1	33.5531	0.00196107
rs73121376	2.3654e-47	4	15712203	G	C	4227	0.056423	0.66507	0.0460126	BST1	208.921	0.0470975
rs73226600	9.7566e-08	4	15891538	G	A	27716	0.0251093	-0.14465	0.0271332	BST1	28.4206	0.00102437
rs73228866	4.3356e-16	4	15200765	T	C	31569	0.147939	0.0910239	0.0111976	BST1	66.079	0.00208879
rs73230983	2.6394e-10	4	15388482	A	G	28026	0.968651	0.153045	0.0242213	BST1	39.9247	0.00142253
rs73237149	4.9708e-57	4	15528364	T	C	31565	0.116082	0.196958	0.0123754	BST1	253.297	0.00796073
rs74905938	5.2515e-10	4	15489652	C	T	24070	0.0179784	0.212889	0.0342739	BST1	38.5815	0.00160032
rs75483007	9.348e-12	4	15698526	A	G	3562	0.0296182	-0.473271	0.0694342	BST1	46.4592	0.0128751
rs75821389	1.1979e-29	4	15872808	G	T	25813	0.0219163	0.339087	0.0299862	BST1	127.873	0.00492941
rs76112278	7.2679e-18	4	15915069	A	G	23629	0.0144713	-0.331144	0.0384587	BST1	74.139	0.00312781
rs76354299	8.3416e-07	4	15037408	A	G	29836	0.0336012	0.111888	0.0227082	BST1	24.2773	0.00081303
rs76530103	8.6237e-10	4	15395601	G	C	27488	0.0465132	0.124123	0.0202382	BST1	37.6149	0.00136654
rs7697790	5.2704e-37	4	15903797	T	A	31567	0.815076	0.129951	0.010225	BST1	161.521	0.00509073
rs77127069	2.7617e-10	4	15565972	T	G	25835	0.0197013	0.199651	0.0316314	BST1	39.8388	0.00153967
rs78333351	3.0551e-69	4	15677834	T	C	28998	0.0371818	-0.383945	0.0218303	BST1	309.327	0.0105546
rs79534210	1.0378e-12	4	15243465	C	A	31240	0.102006	-0.0941086	0.0132077	BST1	50.7699	0.00162252
rs79867298	5.1074e-83	4	15583915	T	G	30538	0.0407061	0.392865	0.0203529	BST1	372.594	0.0120539
rs80060349	4.509e-14	4	15887799	T	C	27558	0.020193	-0.228251	0.0302512	BST1	56.93	0.00206157
rs80085630	7.7228e-09	4	15762131	G	A	29065	0.0338891	-0.132284	0.0229091	BST1	33.3425	0.00114586
rs80322403	1.2421e-06	4	14866413	A	G	31355	0.0780251	0.0721679	0.0148831	BST1	23.5128	0.000749328
rs903480	4.0731e-10	4	14965664	G	C	31476	0.553028	0.0500829	0.00801147	BST1	39.08	0.00124004
rs9918079	1.0266e-26	4	15545410	A	G	31684	0.204405	-0.105205	0.0098331	BST1	114.471	0.00359988
rs1020380	7.6054e-06	1	66964245	A	G	31470	0.197001	0.0448452	0.0100186	PDE4B	20.0364	0.000636276
rs12128881	7.8236e-20	1	66853485	A	G	29951	0.0905939	0.129579	0.0142151	PDE4B	83.0942	0.00276666
rs12408851	8.603e-06	1	65958006	G	A	31351	0.582975	-0.0360269	0.00809685	PDE4B	19.7981	0.000631098
rs12731764	2.9129e-40	1	66697753	G	A	31355	0.241923	0.123513	0.00929861	PDE4B	176.438	0.00559562
rs12758529	9.2537e-08	1	66929080	C	T	31470	0.268913	0.0479924	0.00898565	PDE4B	28.5263	0.000905639
rs146737623	2.6035e-08	1	66730641	A	G	18759	0.0217042	0.197052	0.035401	PDE4B	30.9837	0.00164895
rs190668844	2.4199e-07	1	66788121	A	G	12517	0.0205797	-0.229631	0.0444702	PDE4B	26.6638	0.00212568
rs3117477	5.0054e-33	1	66849593	G	A	31355	0.274685	-0.106858	0.00892608	PDE4B	143.314	0.00454991
rs4509557	1.918e-09	1	66981591	C	A	29863	0.782717	-0.0595413	0.00991611	PDE4B	36.054	0.00120586
rs483098	3.036e-07	1	66671455	C	A	31355	0.221975	-0.0491877	0.00960509	PDE4B	26.2246	0.000835679
rs532976	2.0168e-11	1	66773209	T	G	28703	0.601606	-0.0571156	0.00851862	PDE4B	44.9543	0.00156374
rs6669023	7.7484e-07	1	67171868	G	T	31266	0.580988	-0.0400351	0.00810182	PDE4B	24.4184	0.00078038
rs6699001	1.3764e-05	1	66784172	T	G	31355	0.933683	-0.0697475	0.0160431	PDE4B	18.9008	0.000602436
rs75314644	4.2341e-08	1	66753375	T	C	24164	0.0197897	0.178901	0.0326401	PDE4B	30.0414	0.00124168
rs809141	1.6662e-06	1	66637472	C	A	30688	0.144093	0.0550384	0.0114896	PDE4B	22.947	0.000747192
rs10938073	1.4079e-24	4	74330205	G	T	25522	0.301454	-0.0984994	0.00962566	IL8	104.714	0.00408614
rs112901770	6.2473e-09	4	74624582	A	G	18292	0.0304081	0.176743	0.0304204	IL8	33.7561	0.001842
rs113948964	5.9997e-06	4	74977237	A	G	19135	0.0701314	0.0905615	0.0200065	IL8	20.4901	0.00106967
rs114528436	1.1548e-09	4	74738668	A	G	24469	0.0217836	0.188336	0.0309433	IL8	37.0455	0.00151169
rs115540267	6.3678e-09	4	74655547	T	C	17675	0.0243432	0.200219	0.0344789	IL8	33.7212	0.00190422
rs115793947	2.2767e-07	4	73660066	C	T	6376	0.0125471	-0.410865	0.0793911	IL8	26.7827	0.00418298
rs1247690	8.1225e-07	4	74535434	T	C	22536	0.54564	-0.0466337	0.00945495	IL8	24.3266	0.00107829
rs12645273	4.2512e-80	4	74664114	A	G	25525	0.391913	0.170627	0.00900306	IL8	359.182	0.0138765
rs138863160	5.168e-18	4	73900203	C	T	2101	0.0440267	-0.63913	0.0738913	IL8	74.8156	0.0343851
rs150643605	6.7522e-14	4	74136110	G	A	25521	0.140632	-0.0952927	0.0127182	IL8	56.1391	0.00219489
rs192587156	3.1992e-06	4	74678624	A	G	12699	0.0183479	0.217585	0.0467151	IL8	21.6942	0.00170542
rs192990705	4.33e-17	4	74373799	T	C	3980	0.0143794	-0.784269	0.0933253	IL8	70.6205	0.0174345
rs1951703	6.5811e-179	4	74572039	T	C	24595	0.0746537	-0.481359	0.0168779	IL8	813.396	0.0320129
rs1957067	4.859e-07	4	74712531	G	C	24864	0.215046	0.0548937	0.0109091	IL8	25.32	0.0010173
rs28435657	8.3186e-13	4	74654410	A	G	21023	0.0317247	0.198873	0.0277914	IL8	51.2069	0.00242984
rs28570454	8.9146e-07	4	74746510	A	G	7069	0.0285879	-0.247576	0.0503817	IL8	24.1474	0.00340433
rs34669720	2.9994e-11	4	73798467	G	A	25192	0.150487	-0.0827417	0.0124491	IL8	44.1746	0.00175045
rs4694182	2.558e-11	4	74939575	A	C	20823	0.0255898	-0.206762	0.0309988	IL8	44.4889	0.00213197
rs62312442	4.5835e-06	4	74746128	G	T	24507	0.0678053	0.0823054	0.0179585	IL8	21.0048	0.00085636
rs6853814	1.0642e-07	4	74811622	T	C	22745	0.887148	0.0787146	0.0148088	IL8	28.2535	0.00124064
rs72853185	1.7601e-25	4	74343768	G	A	21293	0.0241733	-0.328314	0.0314706	IL8	108.835	0.00508531
rs75288020	1.2712e-05	4	74151217	A	G	23798	0.119139	0.0617383	0.0141436	IL8	19.0541	0.000800019
rs76273484	9.6522e-07	4	74592109	G	A	16929	0.0195723	0.192046	0.0392042	IL8	23.9963	0.00141546
rs76576790	2.7324e-19	4	74712666	G	A	11546	0.015763	-0.472734	0.0526488	IL8	80.6224	0.0069343
rs77600329	1.4296e-07	4	74620686	G	T	17486	0.0194319	0.203661	0.0387079	IL8	27.6834	0.00158067
rs78470580	2.683e-12	4	73608593	A	G	4750	0.0147564	-0.592016	0.0846547	IL8	48.9062	0.0101911
rs78779291	3.4976e-06	4	74652286	C	T	19497	0.0815249	-0.0858076	0.0184962	IL8	21.5222	0.00110265
rs80084562	5.7222e-12	4	75046252	G	A	3989	0.029456	-0.453292	0.0658252	IL8	47.4211	0.0117483
rs10863776	2.9261e-08	1	209728865	A	C	31676	0.424119	-0.044561	0.00803524	G0S2	30.7548	0.000969976
rs11119317	3.3228e-09	1	209807419	T	G	31270	0.950143	-0.108604	0.0183621	G0S2	34.9825	0.00111747
rs115784688	4.6409e-06	1	210405744	A	G	28413	0.0431699	-0.0945044	0.0206328	G0S2	20.9791	0.00073782
rs2076359	8.4343e-60	1	209823970	T	C	31355	0.75782	-0.151386	0.00928207	G0S2	266	0.00841212
rs2298929	7.9696e-06	1	209822979	C	T	31355	0.130613	0.052907	0.0118466	G0S2	19.9452	0.000635703
rs4393158	7.6031e-10	1	209851897	A	G	31509	0.0599417	0.103195	0.0167712	G0S2	37.8606	0.00120014
rs4844860	3.1999e-09	1	209798824	G	A	31676	0.304255	-0.0511011	0.00863049	G0S2	35.0582	0.00110555
rs56948998	8.0929e-14	1	209854954	T	A	31563	0.194805	-0.0749896	0.0100406	G0S2	55.78	0.00176414
rs6691905	7.1405e-08	1	209935201	A	T	31179	0.239044	0.0505625	0.00938498	G0S2	29.0262	0.000930089
rs75024464	1.3234e-06	1	209758086	A	G	27863	0.0263735	0.127797	0.0264246	G0S2	23.3898	0.000838753
rs7542165	7.72e-22	1	209833446	C	T	23519	0.158913	-0.12088	0.0125871	G0S2	92.2272	0.00390607
rs846911	1.1231e-05	1	209876251	A	C	2078	0.0772377	-0.254014	0.0578357	G0S2	19.2897	0.00919742
rs111231525	3.6608e-07	6	132722837	T	C	31475	0.238826	0.0475236	0.00934418	VNN3	25.8664	0.000821132
rs111288063	1.1548e-09	6	133594060	T	C	27276	0.019346	-0.18906	0.0310632	VNN3	37.043	0.00135624
rs111503157	1.8593e-22	6	133239017	T	C	21828	0.0144153	0.390615	0.0400659	VNN3	95.0489	0.00433557
rs11154703	1.6796e-80	6	133243774	T	C	31684	0.815044	0.19331	0.0101737	VNN3	361.034	0.0112665
rs111850088	5.02e-08	6	132943901	T	G	2555	0.02818	0.458116	0.0840457	VNN3	29.7112	0.011495
rs113145691	4.6919e-12	6	132923615	G	A	27697	0.0192954	0.213386	0.0308602	VNN3	47.8117	0.00172327
rs116854053	6.7474e-33	6	133442052	G	A	31065	0.0324356	-0.269928	0.0225945	VNN3	142.721	0.00457327
rs116985617	3.1336e-12	6	133084903	T	C	7676	0.0142253	-0.473646	0.0679403	VNN3	48.6018	0.00629182
rs117147370	3.3858e-07	6	132450369	C	A	14963	0.011782	-0.273003	0.0535258	VNN3	26.0141	0.00173554
rs117252463	6.5689e-06	6	133898430	T	C	6195	0.0153349	-0.328984	0.0729908	VNN3	20.3149	0.00326852
rs117258173	3.6364e-21	6	133667302	T	C	26730	0.01861	0.301692	0.0319498	VNN3	89.1646	0.00332466
rs117275092	1.5487e-15	6	133385402	T	C	26768	0.0231181	0.229027	0.0287253	VNN3	63.5687	0.00236918
rs117389564	7.8874e-66	6	133202080	C	T	25863	0.0316288	-0.428113	0.0249822	VNN3	293.666	0.0112272
rs117530233	2.6854e-08	6	133916421	C	T	27881	0.0281505	-0.142291	0.0255887	VNN3	30.9214	0.00110782
rs117549859	6.2097e-11	6	132713213	G	A	27750	0.0351047	-0.150684	0.023046	VNN3	42.7507	0.0015382
rs117573035	3.7553e-55	6	133138600	A	G	28567	0.0249447	-0.417826	0.0267114	VNN3	244.678	0.00849233
rs117589806	4.1098e-10	6	132844896	C	T	23988	0.0243219	-0.185075	0.029613	VNN3	39.06	0.00162567
rs117666154	3.7029e-13	6	133427627	T	C	18745	0.0126189	-0.335718	0.0462039	VNN3	52.7948	0.00280856
rs117865228	4.6605e-08	6	132764839	G	A	26617	0.0291059	-0.14079	0.0257683	VNN3	29.852	0.00112028
rs117995350	7.5134e-06	6	133839213	G	A	24420	0.0201602	0.144132	0.0321817	VNN3	20.0588	0.000820733
rs118114204	1.7956e-16	6	133787880	G	A	29793	0.0410025	-0.169933	0.0206357	VNN3	67.8136	0.00227099
rs11969532	1.517e-05	6	133185974	A	C	9813	0.0185732	0.228515	0.0528199	VNN3	18.7169	0.00190372
rs12197827	1.7695e-20	6	133162089	A	G	25931	0.0194428	-0.294488	0.0317497	VNN3	86.0312	0.00330673
rs12200377	5.1747e-08	6	132929016	C	T	30962	0.0677946	-0.0869976	0.0159775	VNN3	29.648	0.000956646
rs12201595	2.3289e-08	6	133646494	A	G	30020	0.0399479	-0.116338	0.0208286	VNN3	31.1978	0.00103816
rs12203934	7.0161e-06	6	133182843	T	A	31569	0.0744886	-0.0680826	0.0151524	VNN3	20.1888	0.000639106
rs12204803	6.1055e-14	6	133140845	A	G	3329	0.0381496	-0.476186	0.0634432	VNN3	56.3355	0.016641
rs13198798	4.8999e-20	6	133530695	T	C	31557	0.890718	0.11679	0.0127414	VNN3	84.0192	0.00265539
rs13205584	1.0642e-07	6	133763529	A	C	28249	0.0163545	0.176227	0.0331534	VNN3	28.2545	0.000999197
rs13214628	1.0658e-37	6	133062916	A	G	27940	0.0269845	0.334057	0.0260303	VNN3	164.696	0.00586009
rs141146796	1.2808e-23	6	133130325	A	G	28151	0.971161	0.251812	0.0251377	VNN3	100.346	0.00355191
rs141392586	6.1706e-07	6	133939771	G	A	24886	0.0152188	0.182466	0.0365957	VNN3	24.8602	0.000997966
rs141602412	5.6848e-11	6	133577201	G	A	10839	0.0170219	-0.343334	0.0524031	VNN3	42.9261	0.00394471
rs141902412	6.1788e-10	6	133783143	G	T	29693	0.042997	-0.125052	0.0202163	VNN3	38.2629	0.00128696
rs142721902	2.5621e-08	6	133849868	T	C	18217	0.0117942	-0.27001	0.0484862	VNN3	31.0115	0.00169945
rs142735258	2.6337e-12	6	133884307	T	G	25213	0.0334194	-0.173169	0.0247533	VNN3	48.9412	0.00193735
rs143536543	1.7871e-10	6	133530949	C	T	1926	0.0236241	-0.669643	0.104986	VNN3	40.684	0.0206866
rs145314192	7.2549e-22	6	133080554	A	G	27595	0.0272425	-0.250861	0.0261047	VNN3	92.3483	0.0033354
rs146265857	3.6534e-197	6	133066425	T	G	28302	0.0540965	-0.547994	0.0182932	VNN3	897.368	0.0307324
rs147352570	4.33e-17	6	132931065	T	G	19443	0.018583	0.31499	0.0374828	VNN3	70.6205	0.00361904
rs147458151	6.1233e-28	6	132948966	G	A	31231	0.0625669	-0.180686	0.0164898	VNN3	120.065	0.00382968
rs148010456	4.175e-07	6	133035811	G	A	30232	0.0348014	-0.112246	0.02218	VNN3	25.6107	0.000846421
rs148216304	2.3086e-07	6	133277224	C	T	19231	0.0140223	-0.224155	0.043335	VNN3	26.7558	0.00138935
rs148516270	5.1408e-11	6	133901565	A	G	28114	0.0583359	-0.118063	0.0179794	VNN3	43.1202	0.00153141
rs148969562	3.8153e-06	6	133201518	G	A	11263	0.0133323	0.268209	0.0580376	VNN3	21.3564	0.00189257
rs149076844	2.8546e-07	6	133259401	A	C	3288	0.0218978	-0.430764	0.0839255	VNN3	26.3446	0.00794866
rs149970086	9.8852e-19	6	132956354	T	C	25689	0.0145775	0.324777	0.0367536	VNN3	78.0855	0.00303044
rs159410	1.4017e-29	6	133705590	A	G	31684	0.631177	0.0928041	0.0082169	VNN3	127.561	0.0040099
rs17062666	4.9233e-13	6	133870528	G	A	31240	0.0529524	-0.129007	0.01785	VNN3	52.2339	0.00166923
rs17603234	3.4799e-08	6	132992866	G	A	18943	0.0175584	-0.215569	0.0390856	VNN3	30.4185	0.00160322
rs183683891	4.8633e-06	6	133102456	T	C	7647	0.0188309	-0.271515	0.0594073	VNN3	20.8886	0.00272416
rs184128841	6.9244e-06	6	133198730	T	G	8818	0.0139487	-0.288338	0.0641336	VNN3	20.2131	0.00228701
rs184475817	1.44e-10	6	133250055	T	C	25598	0.037324	0.149373	0.023297	VNN3	41.1099	0.00160341
rs185266197	1.2014e-06	6	133286972	A	G	3762	0.0134237	0.484909	0.0998659	VNN3	23.5769	0.00622807
rs186893777	1.7652e-06	6	133024520	C	T	5374	0.0125605	0.413016	0.0864285	VNN3	22.836	0.00423136
rs186930433	1.29e-05	6	132500317	G	A	3252	0.022294	-0.365259	0.0837424	VNN3	19.0244	0.00581605
rs189036327	1.2792e-07	6	133173785	G	A	5487	0.0145631	-0.419806	0.0794831	VNN3	27.8964	0.00505836
rs190416985	2.5067e-07	6	133407894	T	C	4250	0.0121176	-0.509649	0.0988267	VNN3	26.5946	0.00621865
rs190474204	3.465e-10	6	133214123	T	C	8707	0.0132078	0.415681	0.0662282	VNN3	39.3945	0.00450408
rs1926092	2.356e-49	6	133701964	T	G	30077	0.223562	0.144003	0.00975094	VNN3	218.097	0.00719908
rs192989642	1.3441e-05	6	133782469	G	A	1824	0.0153509	-0.583136	0.133974	VNN3	18.9451	0.0102798
rs211432	1.0677e-07	6	133610598	A	G	31684	0.331298	0.0448375	0.00843618	VNN3	28.2482	0.000890765
rs211439	4.9224e-19	6	133593472	A	G	27980	0.0405152	-0.190847	0.02141	VNN3	79.4576	0.00283176
rs212785	6.2183e-14	6	133743221	C	T	31684	0.119076	0.0919521	0.0122546	VNN3	56.3025	0.00177385
rs2327277	9.2495e-14	6	133088141	G	A	26317	0.0264099	0.202337	0.0271542	VNN3	55.5234	0.00210535
rs271146	4.3843e-28	6	133282147	A	G	30191	0.321588	-0.0955393	0.00869527	VNN3	120.725	0.00398279
rs2745425	3.6672e-48	6	133002505	T	C	31569	0.110214	-0.184692	0.0126659	VNN3	212.629	0.00669031
rs2788934	2.008e-05	6	132802881	C	A	22597	0.069056	0.0790769	0.0185448	VNN3	18.1825	0.000803997
rs2840814	7.9857e-13	6	133013008	A	G	31231	0.339712	-0.0604513	0.00844139	VNN3	51.2842	0.0016394
rs2842891	9.2247e-09	6	132817897	C	T	31564	0.214617	0.0556588	0.00968922	VNN3	32.9981	0.00104434
rs2842896	3.733e-10	6	132881664	C	T	30902	0.525574	0.0504347	0.00805035	VNN3	39.249	0.0012685
rs33966619	4.1287e-79	6	133067968	C	G	29472	0.0641472	0.314696	0.0167105	VNN3	354.652	0.0118904
rs33980664	3.3012e-60	6	133073844	T	C	26944	0.0223604	-0.474501	0.0289919	VNN3	267.869	0.00984382
rs34265099	2.4935e-37	6	133063466	G	A	31567	0.0565076	0.219498	0.017192	VNN3	163.007	0.0051373
rs35721732	3.5078e-06	6	133166262	A	G	21615	0.0173519	0.170772	0.0368145	VNN3	21.5175	0.000994501
rs35762882	3.5656e-07	6	133801500	C	T	21211	0.0148426	0.204284	0.0401265	VNN3	25.9183	0.00122044
rs35971471	2.7684e-38	6	133074969	T	G	11638	0.0229316	-0.562487	0.0434776	VNN3	167.376	0.014178
rs3813350	1.7548e-10	6	132929993	C	T	30633	0.0515494	-0.116519	0.0182592	VNN3	40.7223	0.00132759
rs3813354	1.8314e-31	6	132910634	T	C	31684	0.894397	-0.150509	0.0128982	VNN3	136.166	0.00427922
rs383235	1e-200	6	133221575	C	T	31561	0.240712	-0.28363	0.00917226	VNN3	956.207	0.0294062
rs433294	5.3421e-07	6	133614576	A	G	31684	0.595024	-0.0405557	0.0080893	VNN3	25.1352	0.00079268
rs45442593	1.3095e-21	6	133015444	G	A	26093	0.0223142	0.282512	0.0295852	VNN3	91.1853	0.00348246
rs45487797	2.0928e-11	6	133050987	T	C	8661	0.0132779	-0.44356	0.0662089	VNN3	44.882	0.00515536
rs45507995	1.611e-20	6	133053207	T	C	20698	0.0163541	0.35908	0.038671	VNN3	86.2205	0.00414836
rs45518231	4.1845e-88	6	133053065	A	G	31239	0.0570823	-0.340984	0.0171362	VNN3	395.95	0.0125162
rs45572142	3.9913e-11	6	133047715	A	G	7722	0.0143098	0.446228	0.0675632	VNN3	43.6207	0.00561716
rs45588134	1.1553e-73	6	133056443	C	T	27881	0.0345304	0.418626	0.0230573	VNN3	329.637	0.0116848
rs4895959	7.3564e-104	6	133575875	C	A	31684	0.434665	-0.172158	0.00795515	VNN3	468.337	0.0145662
rs55820813	8.77e-23	6	133884133	T	C	25213	0.0351078	-0.237268	0.0241492	VNN3	96.5326	0.00381408
rs62424887	6.5073e-06	6	132719050	C	A	26232	0.0353311	-0.106592	0.0236392	VNN3	20.332	0.000774483
rs62424913	6.2982e-18	6	132770915	C	T	30077	0.118611	-0.108653	0.0125946	VNN3	74.4234	0.00246832
rs6569843	1e-200	6	133061091	C	T	31684	0.603574	-0.669626	0.00719731	VNN3	8656.14	0.214579
rs6930707	2.1315e-12	6	132860575	G	T	31569	0.0803956	0.102753	0.0146251	VNN3	49.3619	0.00156118
rs6936594	8.876e-51	6	133075288	T	C	29713	0.061186	0.255556	0.0170514	VNN3	224.622	0.00750301
rs72556082	1.9611e-08	6	133269159	T	A	18140	0.0245695	-0.190265	0.0338839	VNN3	31.5305	0.00173516
rs72992310	3.2259e-42	6	133025715	A	G	28399	0.032413	0.32156	0.0236165	VNN3	185.393	0.0064858
rs72994817	2.7975e-07	6	132661414	G	T	25538	0.0511166	0.103149	0.0200807	VNN3	26.3857	0.00103213
rs73000187	1e-200	6	133168832	A	G	30414	0.153577	0.354629	0.0110604	VNN3	1028.02	0.0326958
rs74338849	3.7734e-34	6	133552230	T	C	25994	0.0195994	-0.384399	0.0315492	VNN3	148.452	0.00567859
rs75822089	2.7299e-07	6	133340376	T	C	13477	0.0168412	-0.243115	0.0472894	VNN3	26.4299	0.00195727
rs75859381	2.459e-07	6	133210361	C	T	27125	0.0311791	-0.127421	0.0246907	VNN3	26.6328	0.000980892
rs75931471	3.4274e-21	6	133797734	A	G	27980	0.0261952	0.249689	0.0264255	VNN3	89.2798	0.0031807
rs76712796	5.6568e-09	6	133983882	T	C	30018	0.0479493	0.111239	0.0190909	VNN3	33.9516	0.00112976
rs77095238	3.9518e-23	6	133584252	A	G	22207	0.0199626	-0.335279	0.0338495	VNN3	98.109	0.0043985
rs7745145	2.5115e-20	6	133864458	A	G	31684	0.386749	0.075254	0.00814605	VNN3	85.3425	0.00268632
rs7768359	1.9109e-07	6	132203118	A	G	30516	0.80048	-0.0527236	0.0101242	VNN3	27.1201	0.00088793
rs77901469	6.6654e-11	6	132895974	T	C	31224	0.0475735	0.12264	0.0187865	VNN3	42.6161	0.00136299
rs77980558	3.0075e-08	6	132782188	A	C	12564	0.0168914	0.270932	0.0488942	VNN3	30.7049	0.00243792
rs78243222	1.0017e-35	6	133047629	C	T	24047	0.0187645	0.417925	0.0334964	VNN3	155.668	0.00643185
rs79077350	3.3593e-09	6	132875673	T	C	26617	0.0530824	-0.114234	0.0193192	VNN3	34.9636	0.00131186
rs79314535	5.4657e-07	6	134004598	G	A	31065	0.0531935	0.0895158	0.0178696	VNN3	25.0941	0.000807141
rs79901069	1.0728e-06	6	133028870	T	G	27809	0.027118	0.127283	0.0260944	VNN3	23.7929	0.000854853
rs9321363	1.1399e-06	6	133068419	A	C	1530	0.0349673	0.475198	0.0976568	VNN3	23.678	0.0152399
rs9388947	1.3274e-06	6	132244672	G	A	30902	0.680141	-0.041686	0.00862082	VNN3	23.3821	0.00075608
rs9402442	1.9029e-36	6	132978339	G	T	31568	0.287699	0.110566	0.0087694	VNN3	158.967	0.00501046
rs9402514	1.1289e-12	6	133858410	T	C	31684	0.615675	0.058049	0.00816006	VNN3	50.6062	0.00159467
rs9483496	3.7848e-54	6	133049229	C	T	29310	0.0290695	-0.379371	0.0244846	VNN3	240.073	0.00812429
rs9493389	1.1273e-06	6	132912034	T	C	31568	0.372287	0.0400634	0.00822961	VNN3	23.6994	0.000750177
rs9493399	9.958e-33	6	132929147	C	A	31684	0.128378	0.141175	0.0118491	VNN3	141.953	0.00446029
rs970985	1.6233e-08	6	133739242	G	A	28251	0.0220055	0.161882	0.0286608	VNN3	31.9022	0.00112797
rs111245111	9.1052e-06	4	154576352	G	A	13163	0.0196957	0.196673	0.0443217	TLR2	19.6905	0.00149366
rs13131656	9.0714e-06	4	154767425	G	C	14256	0.466913	-0.0526473	0.0118623	TLR2	19.6976	0.0013798
rs1439164	4.8112e-22	4	154622649	C	T	14258	0.152403	0.158519	0.0164229	TLR2	93.1669	0.00649194
rs72731633	1.8585e-13	4	154606341	A	G	14262	0.121415	-0.133148	0.0180944	TLR2	54.1475	0.00378227
rs10095594	1.8414e-18	8	22914891	A	G	31227	0.316266	0.0753438	0.00859441	TNFRSF10C	76.8533	0.00245507
rs11135700	1.095e-16	8	22975012	C	G	28403	0.0943287	0.118917	0.0143374	TNFRSF10C	68.7938	0.00241621
rs112526106	3.7851e-21	8	22953862	A	G	24545	0.020981	-0.296686	0.0314346	TNFRSF10C	89.0796	0.00361611
rs117646277	5.1902e-37	8	22944957	A	G	26071	0.0286483	-0.332644	0.0261714	TNFRSF10C	161.549	0.00615835
rs11995373	1.4819e-07	8	22997682	A	G	21559	0.0169255	-0.196051	0.0373103	TNFRSF10C	27.6108	0.00127907
rs141833247	3.6454e-07	8	22912539	C	T	20040	0.0143334	-0.213616	0.0419967	TNFRSF10C	25.8725	0.00128938
rs148764871	1.1118e-05	8	23006480	G	A	5416	0.0386817	0.218563	0.0497378	TNFRSF10C	19.3099	0.00355267
rs17089124	1.4691e-06	8	23193309	C	A	9907	0.0207988	-0.239423	0.0497223	TNFRSF10C	23.1862	0.00233492
rs34407287	3.348e-15	8	23009898	C	T	21238	0.729784	-0.0859426	0.0109104	TNFRSF10C	62.0487	0.00291308
rs4518666	1.8069e-53	8	22954205	C	T	30859	0.373701	0.127593	0.00828858	TNFRSF10C	236.969	0.00762057
rs4615567	3.0178e-13	8	22931244	G	A	31355	0.145757	0.0824718	0.0113073	TNFRSF10C	53.1981	0.00169376
rs4871850	3.6919e-13	8	23006176	G	A	24005	0.281616	0.0736504	0.0101356	TNFRSF10C	52.802	0.0021948
rs4872060	2.8001e-25	8	23000559	A	G	30902	0.644577	0.0871529	0.00838928	TNFRSF10C	107.923	0.00348027
rs62501091	2.0986e-17	8	22997757	A	G	26701	0.154444	-0.101506	0.0119586	TNFRSF10C	72.0478	0.00269106
rs6557616	1e-200	8	22960704	G	C	31590	0.800603	-0.316895	0.0097964	TNFRSF10C	1046.4	0.0320623
rs6988487	3.8823e-12	8	22985276	A	G	31340	0.0702265	-0.10842	0.0156193	TNFRSF10C	48.183	0.00153507
rs7464769	3.0525e-08	8	23007793	C	T	31300	0.127054	0.0664373	0.0119953	TNFRSF10C	30.6761	0.000979107
rs7839946	9.2844e-08	8	22901943	C	T	30931	0.0570467	0.0925323	0.0173272	TNFRSF10C	28.5188	0.000921164
rs10092563	1.2505e-05	8	23116827	A	G	17000	0.0925882	-0.08169	0.0186998	SLC25A37	19.0838	0.00112132
rs10094683	5.3175e-34	8	23324877	T	C	31562	0.21571	0.11736	0.00965418	SLC25A37	147.778	0.00466033
rs10095543	7.4364e-06	8	23131396	A	G	28917	0.068891	0.073543	0.0164125	SLC25A37	20.0785	0.000693866
rs10099563	1.0066e-45	8	23209392	T	C	30902	0.818969	0.147795	0.0104129	SLC25A37	201.455	0.00647695
rs10103648	1.4572e-28	8	23481203	C	T	31355	0.184285	0.113964	0.0102794	SLC25A37	122.913	0.00390473
rs10866833	1.0403e-17	8	23549453	C	A	29921	0.243862	0.0814784	0.00950806	SLC25A37	73.4346	0.00244827
rs112866586	2.81e-11	8	23401622	T	C	29711	0.0392718	0.140474	0.0211039	SLC25A37	44.3063	0.00148902
rs117215377	3.7969e-06	8	23775835	G	A	24295	0.0199011	-0.150076	0.0324685	SLC25A37	21.3647	0.000878615
rs117474522	2.6413e-12	8	23389325	T	C	23401	0.016452	0.253944	0.0363	SLC25A37	48.9398	0.00208699
rs117626900	2.2652e-06	8	23335848	T	C	16268	0.0168856	-0.203304	0.0429992	SLC25A37	22.3549	0.00137228
rs11774063	1.0971e-92	8	23547214	C	T	31355	0.238832	-0.189995	0.00930414	SLC25A37	416.997	0.0131247
rs11781892	1.0969e-06	8	23016491	A	G	26376	0.0284024	0.127675	0.0261978	SLC25A37	23.751	0.000899668
rs11784416	3.6531e-06	8	23268409	G	A	26796	0.0177708	0.15133	0.0326826	SLC25A37	21.4397	0.000799468
rs11785460	9.0661e-12	8	23120406	A	G	31560	0.289069	0.0598427	0.00877368	SLC25A37	46.5219	0.00147191
rs1196092	1.5045e-17	8	23618217	G	A	30077	0.294156	-0.0762037	0.00893717	SLC25A37	72.7029	0.0024114
rs12544414	9.7807e-07	8	23110784	A	C	31562	0.135557	0.056905	0.0116227	SLC25A37	23.9708	0.000758907
rs13276054	9.2089e-28	8	23167609	G	C	31558	0.304913	0.0942424	0.00862986	SLC25A37	119.257	0.00376476
rs140084476	1.8257e-05	8	24184495	A	G	20858	0.0179307	-0.158033	0.0368798	SLC25A37	18.3621	0.000879563
rs140738912	1.8274e-05	8	23334929	G	A	28962	0.0219994	0.121344	0.0283177	SLC25A37	18.3621	0.000633604
rs141484199	1.9865e-05	8	23467081	T	C	24303	0.01399	0.164708	0.0386049	SLC25A37	18.203	0.000748443
rs142277380	4.4361e-34	8	23364711	A	C	24994	0.0206336	-0.38181	0.0313707	SLC25A37	148.131	0.00589174
rs143228403	7.3663e-08	8	23185977	A	G	24545	0.0212635	-0.16828	0.0312678	SLC25A37	28.9648	0.00117868
rs145180451	5.7179e-28	8	23372586	C	T	24545	0.0195942	-0.356143	0.0324844	SLC25A37	120.198	0.0048732
rs146642382	2.7374e-06	8	23044953	A	G	21933	0.012368	-0.202487	0.0431788	SLC25A37	21.9914	0.00100166
rs148446529	9.0116e-10	8	23237639	A	G	24121	0.0165389	0.218525	0.0356712	SLC25A37	37.5291	0.00155345
rs149932253	1.5156e-10	8	23342227	T	C	9655	0.0126877	-0.41086	0.0641607	SLC25A37	41.0061	0.00422917
rs1731267	2.7578e-09	8	23774923	T	C	31568	0.628902	-0.0489512	0.00823347	SLC25A37	35.3478	0.00111848
rs17697423	2.5817e-09	8	23303591	A	G	28996	0.0304753	0.143805	0.0241433	SLC25A37	35.4775	0.00122204
rs182528495	7.8887e-24	8	23383983	G	A	25738	0.0964284	0.149994	0.0149026	SLC25A37	101.304	0.00392055
rs186547600	1.0696e-05	8	23584215	C	T	5180	0.0109073	-0.415653	0.0944129	SLC25A37	19.382	0.00372775
rs1866346	2.7063e-20	8	23547453	A	G	31568	0.218624	0.0887572	0.00961607	SLC25A37	85.1947	0.00269151
rs187121986	1.4405e-05	8	23287005	C	T	10468	0.0127054	0.267421	0.0616518	SLC25A37	18.8148	0.00179414
rs190015430	2.5669e-30	8	23342721	A	G	12097	0.0119451	-0.673492	0.0588604	SLC25A37	130.924	0.010707
rs190518283	1.4102e-39	8	23333223	C	A	13277	0.0213904	-0.554749	0.042141	SLC25A37	173.294	0.012884
rs2942198	1e-200	8	23421454	G	A	31563	0.278749	-0.48709	0.00844256	SLC25A37	3328.67	0.0954001
rs2978462	2.0907e-73	8	23403594	A	G	26617	0.0298022	-0.459111	0.0253331	SLC25A37	328.443	0.0121892
rs3174040	1.0053e-51	8	23431407	G	A	31684	0.807152	0.151808	0.0100327	SLC25A37	228.959	0.00717449
rs4242399	9.5103e-108	8	23343755	T	G	30902	0.344097	-0.185248	0.0084012	SLC25A37	486.211	0.0154903
rs4556093	4.9919e-08	8	23194928	A	G	20206	0.399313	0.0553331	0.0101495	SLC25A37	29.7221	0.00146879
rs4872142	1.9019e-79	8	23384611	G	C	31482	0.825842	0.197211	0.0104494	SLC25A37	356.19	0.0111875
rs4872179	5.8804e-17	8	23551904	T	C	31684	0.432955	0.0670142	0.00800858	SLC25A37	70.0201	0.00220508
rs55807721	1.0068e-14	8	23131507	C	T	30902	0.204011	-0.0771678	0.0099722	SLC25A37	59.8813	0.00193403
rs62500433	2.1992e-06	8	23600357	A	G	30681	0.0476451	-0.0896852	0.0189445	SLC25A37	22.4117	0.000729942
rs6557629	2.1226e-10	8	23058458	G	A	27156	0.728907	-0.0612706	0.00964572	SLC25A37	40.3492	0.00148362
rs6557673	3.4281e-23	8	23310478	C	T	31684	0.721842	-0.0878023	0.00885167	SLC25A37	98.3925	0.00309582
rs6980627	5.9899e-168	8	23448321	G	A	31568	0.266712	0.245629	0.00889236	SLC25A37	763.003	0.0235997
rs6999236	9.4146e-06	8	23006572	G	A	10460	0.0133843	-0.266295	0.0601091	SLC25A37	19.6267	0.00187284
rs7017185	5.9481e-10	8	23393402	G	A	30401	0.0495736	0.115613	0.0186717	SLC25A37	38.3396	0.00125954
rs72609914	1.8334e-12	8	23634859	T	C	31684	0.131779	0.0826938	0.0117351	SLC25A37	49.656	0.00156477
rs73222537	6.538e-06	8	22953370	A	G	20081	0.0144276	0.188558	0.0418246	SLC25A37	20.3248	0.00101112
rs73559665	1.0625e-27	8	23468730	A	C	31060	0.109198	0.140051	0.0128398	SLC25A37	118.976	0.0038159
rs7460471	2.0254e-10	8	23098451	C	T	27810	0.120673	-0.0827163	0.0130073	SLC25A37	40.4394	0.00145202
rs74881844	7.4155e-06	8	24205524	A	G	30077	0.0783937	0.0679583	0.0151638	SLC25A37	20.0847	0.000667332
rs75361456	5.9267e-12	8	23418291	G	A	31355	0.0254376	0.174397	0.0253432	SLC25A37	47.3537	0.00150797
rs75493618	3.9112e-13	8	23494093	C	T	31569	0.105043	0.0941372	0.0129691	SLC25A37	52.6873	0.00166618
rs75713971	2.9135e-09	8	23606213	T	C	30724	0.024231	-0.155652	0.0262203	SLC25A37	35.2397	0.00114566
rs76824703	6.8081e-06	8	23150851	T	C	25077	0.0274223	-0.122977	0.0273312	SLC25A37	20.2455	0.000806682
rs76916223	1.6812e-06	8	23344440	C	A	15566	0.0170622	-0.209396	0.0437316	SLC25A37	22.9269	0.00147071
rs77086526	5.2314e-10	8	23019484	T	G	24979	0.0205738	-0.195637	0.0314934	SLC25A37	38.5889	0.00154247
rs7814758	1.0448e-20	8	23372914	C	G	31231	0.633411	0.077376	0.00829192	SLC25A37	87.0769	0.0027804
rs7822289	1.1527e-15	8	23618991	G	A	31017	0.111653	-0.102001	0.0127353	SLC25A37	64.1489	0.00206392
rs7823011	2.5838e-06	8	23410085	A	G	1519	0.904542	0.288195	0.0612984	SLC25A37	22.1041	0.014343
rs7843683	7.6838e-08	8	23228723	T	C	31568	0.193504	-0.0541186	0.0100697	SLC25A37	28.8842	0.000914146
rs78775500	9.9806e-82	8	23201513	A	C	30841	0.114783	-0.240448	0.0125571	SLC25A37	366.657	0.011749
rs79365654	1.6343e-40	8	23446598	G	T	21184	0.0184369	-0.47925	0.0359638	SLC25A37	177.58	0.00831304
rs79687168	3.1507e-84	8	23423404	C	T	27655	0.0241585	-0.534875	0.0275058	SLC25A37	378.143	0.0134891
rs79841350	1.7681e-07	8	23550296	A	G	23694	0.21333	0.0585257	0.0112071	SLC25A37	27.2714	0.00114966
rs80339332	6.4925e-33	8	23533006	C	A	6781	0.013936	-0.866281	0.0724922	SLC25A37	142.803	0.0206249
rs883524	5.9659e-21	8	23194591	C	T	28588	0.844554	0.108223	0.0115245	SLC25A37	88.1852	0.00307521
rs9785120	3.4639e-06	8	23201313	T	C	31684	0.208745	-0.0453485	0.00977127	SLC25A37	21.5389	0.000679341
rs10485640	3.3757e-50	20	23149739	G	A	30406	0.10347	-0.197639	0.0132659	CD93	221.959	0.00724695
rs111312864	4.4113e-06	20	23228311	G	T	23881	0.017202	0.161496	0.035176	CD93	21.0782	0.000881856
rs111445391	6.2219e-07	20	22886590	A	G	27193	0.0318067	0.121737	0.0244241	CD93	24.8432	0.000912756
rs111701119	8.602e-10	20	23949583	A	C	26617	0.063852	-0.108649	0.0177149	CD93	37.6161	0.00141124
rs111981227	8.8991e-10	20	23204832	A	G	28377	0.0153635	0.209002	0.0341061	CD93	37.5524	0.00132159
rs116954593	1.3076e-11	20	22489611	A	G	22073	0.0193258	-0.233733	0.0345361	CD93	45.8031	0.00207078
rs11696919	1.1225e-20	20	23028063	C	T	29135	0.0564214	0.167156	0.0179275	CD93	86.937	0.00297506
rs117099927	5.2187e-06	20	23253166	A	G	12490	0.0218575	0.196977	0.0432357	CD93	20.7562	0.00165907
rs117550728	2.9295e-08	20	23000886	C	A	27423	0.0256175	0.149796	0.0270116	CD93	30.7537	0.0011202
rs117611766	1.8566e-16	20	23120871	T	G	29693	0.0674303	0.134539	0.0163454	CD93	67.7494	0.00227647
rs117614626	8.838e-14	20	23511643	A	G	15799	0.0145002	-0.350313	0.0469777	CD93	55.6068	0.0035073
rs117653854	5.8262e-06	20	23983622	G	T	1966	0.0134791	-0.62359	0.137579	CD93	20.5445	0.0103418
rs117893821	2.9032e-11	20	23133961	C	A	26301	0.0199991	0.206983	0.0311183	CD93	44.2425	0.00167933
rs118116788	3.9025e-21	20	23088318	T	C	29042	0.0309801	0.225611	0.0239111	CD93	89.0268	0.00305608
rs118155041	8.456e-12	20	22978383	T	C	26660	0.0193885	-0.214342	0.0313802	CD93	46.6557	0.00174697
rs11906944	5.5791e-11	20	22772010	G	A	31569	0.142391	-0.0745956	0.0113808	CD93	42.9615	0.00135903
rs138568150	1.2265e-08	20	23753495	C	T	28305	0.0314464	-0.137097	0.024069	CD93	32.4444	0.00114493
rs138772857	1.7853e-26	20	23154011	C	T	29138	0.0248099	-0.283013	0.02658	CD93	113.371	0.00387576
rs140338106	2.6639e-08	20	23246596	G	T	2178	0.0130854	-0.736375	0.132391	CD93	30.937	0.0140054
rs1419008	6.7832e-14	20	23351889	T	C	31684	0.28107	0.0661514	0.00882937	CD93	56.1331	0.00176852
rs142576176	8.0896e-06	20	23153579	T	G	19307	0.0208333	0.158936	0.035612	CD93	19.9184	0.0010306
rs143703145	1.1289e-12	20	22879912	A	G	10428	0.0118625	-0.45387	0.0638023	CD93	50.6047	0.00482934
rs143990199	3.5874e-57	20	23666588	A	G	17341	0.018058	-0.637938	0.0400325	CD93	253.94	0.0144326
rs145447481	2.7887e-06	20	22608325	T	C	9404	0.0174405	-0.260692	0.0556369	CD93	21.9548	0.00232919
rs146406867	1.455e-05	20	22362725	A	C	1642	0.0130938	-0.661707	0.152636	CD93	18.794	0.0113162
rs146530394	1.1923e-05	20	23764925	C	A	25631	0.0162483	0.152928	0.0349215	CD93	19.1774	0.000747651
rs146534644	1.1984e-11	20	23146671	T	C	26818	0.0241917	0.190391	0.0280792	CD93	45.9752	0.00171141
rs146998569	1.2585e-05	20	23135662	A	G	19478	0.0161078	0.175676	0.0402262	CD93	19.0724	0.00097822
rs147871541	5.1456e-10	20	24057130	T	C	17216	0.0189441	-0.245385	0.0394865	CD93	38.6188	0.00223817
rs148735044	4.6651e-07	20	23861596	G	A	1545	0.0139159	-0.767637	0.152324	CD93	25.3966	0.0161721
rs16985619	1.315e-05	20	23654318	A	G	30399	0.115819	0.0552099	0.0126695	CD93	18.9895	0.000624287
rs17669463	2.8017e-18	20	22610490	C	T	30542	0.0335729	-0.195611	0.0224346	CD93	76.0244	0.002483
rs17682515	6.5697e-89	20	23059279	C	A	31680	0.269479	-0.17788	0.00889798	CD93	399.644	0.0124579
rs17748243	9.6522e-07	20	22748771	A	G	24889	0.0235187	0.144815	0.029562	CD93	23.9973	0.000963243
rs1797022	3.9843e-06	20	24052857	G	A	30962	0.836578	0.0501118	0.0108646	CD93	21.2742	0.000686636
rs1800576	4.7667e-08	20	23030015	T	C	2246	0.0162511	-0.640033	0.117229	CD93	29.8083	0.0130979
rs182976897	5.0568e-20	20	23118981	A	C	1926	0.0173936	-1.10544	0.120645	CD93	83.9569	0.0417705
rs185174555	1.2097e-17	20	22756439	A	G	26937	0.0143628	-0.309247	0.0361612	CD93	73.135	0.00270769
rs186071093	1.5662e-07	20	23470720	C	A	14330	0.0804606	-0.11378	0.0216955	CD93	27.5037	0.00191563
rs188262624	3.1682e-06	20	22779866	A	G	20637	0.0147475	0.190173	0.0408132	CD93	21.7119	0.00105098
rs190069150	6.1419e-24	20	23083706	T	C	14455	0.0134556	-0.513231	0.0508678	CD93	101.798	0.00699316
rs191330532	6.9774e-10	20	23457242	T	C	1513	0.0128883	-0.981582	0.159182	CD93	38.0245	0.0245157
rs1998084	3.2331e-12	20	23148377	T	C	31355	0.426826	0.0562071	0.00806728	CD93	48.5433	0.00154579
rs2007363	3.7396e-22	20	23025295	T	G	31684	0.178004	0.10036	0.0103699	CD93	93.6637	0.00294747
rs2066451	6.4733e-21	20	23324651	A	G	31680	0.215805	0.0904779	0.00964377	CD93	88.0219	0.00277077
rs2424473	2.915e-11	20	22764291	T	A	31569	0.77393	0.0632352	0.00950776	CD93	44.2345	0.00139924
rs2424488	3.5309e-14	20	22958865	A	G	28997	0.0383329	0.163718	0.0216063	CD93	57.4155	0.00197614
rs2424525	7.9741e-13	20	23240969	G	A	31684	0.837574	-0.0770676	0.0107615	CD93	51.2856	0.00161605
rs2983303	1.0069e-19	20	23489197	C	T	31679	0.480849	0.0721714	0.00794114	CD93	82.5972	0.00260054
rs2995100	7.6996e-13	20	23903973	A	G	31684	0.0903454	-0.0992227	0.0138459	CD93	51.3544	0.00161821
rs2995729	1.3102e-06	20	23310588	G	A	30902	0.132555	-0.0573709	0.0118579	CD93	23.4082	0.000756924
rs34298198	5.6251e-19	20	23088131	G	A	28963	0.0205961	0.259988	0.0292144	CD93	79.1975	0.00272698
rs3991894	2.3435e-18	20	23010155	T	C	31554	0.123022	-0.105785	0.0121045	CD93	76.3754	0.00241462
rs4514952	4.0994e-14	20	23814086	A	G	31684	0.56184	0.060457	0.00799929	CD93	57.1203	0.00179957
rs4813486	1.2103e-92	20	23229418	C	T	31684	0.391296	0.165096	0.0080867	CD93	416.805	0.0129843
rs56064482	5.8231e-14	20	23234010	A	G	31240	0.0644372	0.122289	0.0162792	CD93	56.4301	0.00180309
rs59699012	6.5403e-31	20	22914329	C	T	30017	0.0511587	-0.213673	0.0184833	CD93	133.641	0.00443243
rs6036237	1.3163e-09	20	22838125	T	A	31231	0.648302	0.050796	0.00837458	CD93	36.7903	0.00117662
rs6048539	7.6306e-22	20	23066338	C	G	31476	0.087402	-0.135344	0.0140916	CD93	92.2483	0.00292219
rs6048644	2.3352e-30	20	23231190	T	C	30076	0.135075	0.136296	0.0119029	CD93	131.116	0.00434057
rs6076051	9.6117e-12	20	23306826	T	C	31355	0.950304	0.125086	0.018362	CD93	46.4061	0.00147783
rs6076066	1.2631e-66	20	23368611	T	C	30875	0.0989341	-0.231291	0.0134137	CD93	297.318	0.00953787
rs6083013	4.1325e-27	20	23110942	A	G	31355	0.288147	0.0949033	0.00880087	CD93	116.282	0.00369485
rs6083222	2.1842e-10	20	23676953	A	G	31562	0.399422	-0.0515515	0.00812129	CD93	40.2933	0.00127501
rs6083315	1.8122e-09	20	23863795	G	A	31355	0.692409	0.0520079	0.00864795	CD93	36.167	0.00115214
rs6106612	1.0943e-28	20	23152473	T	C	31239	0.0478711	-0.20782	0.0187023	CD93	123.477	0.00393708
rs6137662	8.462e-07	20	22424314	T	A	23041	0.0332851	-0.127813	0.0259556	CD93	24.2487	0.00105131
rs6137756	6.2477e-07	20	22781887	C	T	30902	0.101367	0.0663902	0.0133223	CD93	24.8343	0.000803001
rs6137761	4.0319e-16	20	22798082	T	C	31566	0.105149	0.105472	0.0129611	CD93	66.2205	0.00209345
rs62202850	2.7414e-08	20	22319536	G	A	29714	0.0418848	-0.113734	0.0204664	CD93	30.8814	0.00103821
rs62208777	6.8935e-19	20	23129853	C	T	31237	0.0306551	0.205759	0.0231799	CD93	78.794	0.00251611
rs71338673	1.4754e-08	20	23559318	A	G	25906	0.0652393	0.100708	0.0177792	CD93	32.0854	0.001237
rs7273411	1.3479e-22	20	22869909	G	A	31032	0.228898	0.0933164	0.0095397	CD93	95.6856	0.00307397
rs73102333	3.2614e-17	20	23623917	A	G	31231	0.224633	0.0807961	0.00957651	CD93	71.1813	0.002274
rs73902139	8.514e-07	20	23685522	C	T	31566	0.111528	0.0622229	0.0126385	CD93	24.2389	0.00076729
rs74397626	1.0762e-13	20	23080733	T	C	30444	0.0311995	0.173069	0.0232889	CD93	55.2257	0.00181072
rs74450267	3.2216e-73	20	23327258	T	C	29101	0.0258054	-0.470527	0.0259969	CD93	327.585	0.0111315
rs74533782	5.5091e-12	20	23813723	A	G	30876	0.0859075	-0.0988924	0.0143493	CD93	47.4969	0.00153595
rs76810104	7.4774e-137	20	23197842	T	C	30507	0.0270329	-0.61534	0.0247128	CD93	619.995	0.0199182
rs77614501	1.4904e-09	20	22607471	T	G	15505	0.0167785	-0.266964	0.0441606	CD93	36.5457	0.00235148
rs77697231	5.2736e-11	20	23211123	G	A	25479	0.0238434	0.190408	0.0290124	CD93	43.073	0.00168768
rs78711071	3.2318e-07	20	23626444	T	C	3329	0.0208771	-0.436245	0.0853843	CD93	26.1039	0.00778036
rs79278571	5.0188e-06	20	23178923	T	C	25657	0.0186085	0.149034	0.0326535	CD93	20.831	0.000811245
rs844849	1e-200	20	23093456	A	G	31569	0.0988903	-0.882122	0.0123729	CD93	5082.95	0.138682
rs999307	1e-200	20	23140493	G	C	31564	0.481237	-0.268849	0.00782066	CD93	1181.76	0.0360891
rs10069772	7.1468e-23	5	132040688	A	G	28588	0.126649	0.123601	0.0125534	SLC22A4	96.9437	0.0033796
rs10477741	3.1087e-120	5	131795310	G	T	31345	0.130758	0.273845	0.0117453	SLC22A4	543.608	0.0170471
rs10900805	3.6244e-10	5	131580851	A	G	31355	0.880671	0.0771814	0.0123106	SLC22A4	39.3066	0.00125203
rs11242120	2.0984e-73	5	131870689	C	T	31086	0.674623	-0.154322	0.00851523	SLC22A4	328.443	0.0104552
rs113428016	2.9328e-08	5	130793309	C	T	25232	0.0276827	0.150376	0.0271167	SLC22A4	30.7526	0.00121731
rs113598969	6.7524e-12	5	131659258	A	C	10321	0.014921	0.393105	0.0572797	SLC22A4	47.0994	0.00454272
rs114289626	4.569e-24	5	131045392	G	A	15997	0.0467863	-0.267019	0.0263892	SLC22A4	102.384	0.0063595
rs114993497	4.2279e-21	5	131286068	A	G	23398	0.0230312	0.289963	0.0307591	SLC22A4	88.8664	0.00378367
rs115182020	1.8847e-16	5	131492612	T	G	19317	0.0152366	0.341199	0.0414615	SLC22A4	67.7214	0.00349354
rs115639203	1.3657e-07	5	131685266	A	G	5222	0.0170068	-0.397746	0.0754794	SLC22A4	27.7687	0.00528951
rs115976537	8.5631e-06	5	131931798	A	G	23778	0.0213565	0.14111	0.0317059	SLC22A4	19.8078	0.000832339
rs116733914	7.634e-06	5	132137942	A	C	15881	0.0141348	0.212589	0.0475027	SLC22A4	20.0283	0.00125956
rs12153431	1.1822e-06	5	131818657	C	T	31469	0.115867	0.0604869	0.0124492	SLC22A4	23.607	0.000749603
rs13357124	6.305e-38	5	131612287	A	G	29563	0.0420209	-0.263146	0.0204402	SLC22A4	165.737	0.00557499
rs138909515	1.2407e-07	5	132132177	T	C	20686	0.0140916	-0.220388	0.0416826	SLC22A4	27.9555	0.0013496
rs139537933	8.0306e-12	5	131507823	G	A	29501	0.0206372	0.197861	0.0289352	SLC22A4	46.7596	0.00158251
rs139750364	6.5556e-24	5	131917186	A	G	27918	0.0303812	-0.248167	0.0246122	SLC22A4	101.669	0.00362848
rs144605150	3.3198e-53	5	131642429	A	G	13956	0.0142591	0.768717	0.0500656	SLC22A4	235.751	0.0166119
rs145841772	5.6856e-07	5	131654869	T	C	12151	0.0228943	0.214293	0.0428448	SLC22A4	25.016	0.00205453
rs146838912	2.9328e-08	5	131257764	A	G	10345	0.019623	0.277542	0.0500491	SLC22A4	30.7515	0.00296378
rs148340143	3.4484e-08	5	131684010	G	A	5160	0.0235294	-0.357232	0.0647512	SLC22A4	30.4373	0.00586411
rs148522171	1.1059e-19	5	131835567	G	T	16906	0.0222499	-0.333903	0.0367816	SLC22A4	82.4101	0.00485096
rs149111415	1.5078e-07	5	131678505	A	G	9998	0.0160532	0.295102	0.0561906	SLC22A4	27.5814	0.0027511
rs149507626	2.1043e-08	5	131371336	A	G	2784	0.0246049	-0.482004	0.0860229	SLC22A4	31.3959	0.0111515
rs154735	8.1074e-69	5	131437532	A	G	31467	0.0829888	0.252113	0.0143797	SLC22A4	307.392	0.00967421
rs17516457	1e-200	5	131590387	C	T	31351	0.369649	-0.325249	0.00806669	SLC22A4	1625.7	0.0492985
rs17622517	8.8533e-85	5	131803537	C	T	28459	0.0709594	-0.316406	0.0162169	SLC22A4	380.675	0.0131997
rs17689328	1.1296e-06	5	131650527	T	C	10910	0.0129392	-0.291261	0.0598379	SLC22A4	23.6926	0.00216693
rs17690923	5.127e-11	5	132030284	C	T	28374	0.265215	-0.0624016	0.00950202	SLC22A4	43.1281	0.00151768
rs181010676	5.7987e-06	5	132039901	C	T	2246	0.0287177	-0.403179	0.0889312	SLC22A4	20.5535	0.00906819
rs182386538	1.5888e-05	5	131844019	G	T	10817	0.0199408	0.209726	0.0485915	SLC22A4	18.6287	0.00171921
rs182766240	3.0061e-06	5	131747806	T	C	2003	0.0267099	0.455186	0.0974619	SLC22A4	21.8126	0.0107727
rs191649624	1.5184e-06	5	131848288	T	C	8666	0.0274297	0.223343	0.0464436	SLC22A4	23.1255	0.00266143
rs2066960	4.0885e-13	5	131994435	A	C	28374	0.110683	0.0969498	0.0133676	SLC22A4	52.6002	0.00185039
rs2069739	5.037e-08	5	131992608	G	A	22118	0.0177609	0.196054	0.0359732	SLC22A4	29.7025	0.00134111
rs2070874	9.5125e-32	5	132009710	T	C	28703	0.180794	0.126854	0.0108192	SLC22A4	137.473	0.00476668
rs254290	8.9664e-10	5	132179721	A	G	26487	0.147138	0.0750932	0.0122563	SLC22A4	37.5389	0.00141525
rs256868	1.1142e-13	5	132137824	T	G	31141	0.103539	0.0975904	0.0131407	SLC22A4	55.1544	0.00176799
rs272895	1.2496e-167	5	131616374	G	A	28703	0.148624	0.319576	0.0115806	SLC22A4	761.534	0.0258458
rs3798123	4.7596e-24	5	132299486	C	T	31264	0.365262	-0.0838692	0.0082919	SLC22A4	102.305	0.00326163
rs392707	4.2341e-36	5	131590216	A	G	20706	0.969932	0.359617	0.028666	SLC22A4	157.38	0.00754334
rs41298948	2.3147e-15	5	132272486	C	A	27566	0.0780445	-0.125653	0.0158591	SLC22A4	62.7755	0.00227211
rs429918	2.6848e-78	5	131340702	A	G	31345	0.223588	0.178572	0.00953264	SLC22A4	350.914	0.0110713
rs4705856	1.547e-18	5	131737029	T	C	27478	0.0253314	-0.238186	0.0271097	SLC22A4	77.1938	0.00280142
rs56056537	2.6216e-44	5	132080503	A	G	26487	0.130977	-0.179158	0.0128311	SLC22A4	194.96	0.0073068
rs56104912	3.2387e-07	5	131834677	T	C	7412	0.021181	-0.290903	0.0569416	SLC22A4	26.0998	0.00350894
rs62374498	1.2666e-05	5	132511812	T	C	31354	0.152191	-0.0485207	0.0111138	SLC22A4	19.0602	0.000607534
rs62375238	2.8894e-10	5	132420282	T	C	31026	0.05794	0.108261	0.0171718	SLC22A4	39.748	0.00127948
rs62384092	8.0027e-17	5	131248600	C	T	24348	0.0324575	0.21274	0.0255354	SLC22A4	69.4089	0.0028426
rs62384126	3.0455e-08	5	131558574	A	G	7023	0.011807	0.43172	0.0779447	SLC22A4	30.6783	0.00434926
rs62385689	8.2543e-18	5	131731106	T	C	23555	0.0168019	0.307655	0.0357901	SLC22A4	73.8929	0.00312723
rs6877599	3.0794e-21	5	131618943	A	G	31353	0.0894798	0.132165	0.0139707	SLC22A4	89.4935	0.00284626
rs72789400	2.6062e-19	5	131501528	C	A	22121	0.034299	-0.234266	0.0260753	SLC22A4	80.7158	0.00363557
rs72801474	4.2863e-13	5	132444128	A	G	28923	0.080916	-0.110379	0.0152326	SLC22A4	52.5074	0.00181213
rs72801501	1.5701e-10	5	132538541	A	C	31349	0.114429	-0.0802197	0.0125375	SLC22A4	40.9395	0.00130422
rs75558556	5.1922e-08	5	131501783	C	A	20346	0.975607	0.174841	0.0321116	SLC22A4	29.6458	0.00145496
rs75679923	1.0114e-08	5	131027234	T	G	26853	0.0326028	0.13911	0.0242825	SLC22A4	32.8191	0.00122069
rs75765453	1.8336e-13	5	131950225	T	C	25654	0.0229645	0.21671	0.0294419	SLC22A4	54.1784	0.00210744
rs7734660	5.7566e-08	5	132487735	G	C	30965	0.679053	0.0466851	0.00860349	SLC22A4	29.4447	0.00095
rs77719114	7.4287e-33	5	131647677	T	C	24271	0.0501803	-0.247482	0.0207292	SLC22A4	142.535	0.00583836
rs78152371	8.448e-71	5	131717862	A	C	26445	0.054091	0.339955	0.0191092	SLC22A4	316.488	0.0118262
rs78765322	1.116e-06	5	132112475	T	C	24042	0.0388666	0.114853	0.0235834	SLC22A4	23.7179	0.000985546
rs80294628	4.8126e-21	5	131154659	G	A	19382	0.0277353	0.290488	0.0308594	SLC22A4	88.6102	0.00455097
rs803135	5.312e-10	5	132139078	A	G	27096	0.123139	0.0811218	0.0130635	SLC22A4	38.5616	0.00142113
rs847	1.7659e-62	5	131996669	T	C	28698	0.232013	0.164167	0.0098408	SLC22A4	278.299	0.00960437
rs111572706	8.3697e-39	21	39492430	T	C	28786	0.0354441	0.292815	0.0224741	KCNJ15	169.755	0.00586256
rs111827274	2.6076e-07	21	39828318	A	G	21818	0.0164239	0.193848	0.0376419	KCNJ15	26.5204	0.00121405
rs111973542	1.491e-08	21	39782239	C	T	27861	0.0210652	0.166958	0.0294834	KCNJ15	32.0673	0.00114965
rs113523309	2.7407e-45	21	39503382	A	G	31020	0.0303146	-0.329651	0.0233416	KCNJ15	199.456	0.00638885
rs116981929	9.2937e-21	21	39527419	T	C	22942	0.0225375	-0.293336	0.0313937	KCNJ15	87.3066	0.00379111
rs117614458	2.4728e-16	21	39661917	T	C	10612	0.0125519	-0.50377	0.0614616	KCNJ15	67.1826	0.00629099
rs117854939	2.8083e-12	21	39646689	C	T	24724	0.0164376	0.246873	0.0353327	KCNJ15	48.8196	0.00197069
rs118104512	9.4757e-10	21	39531877	T	C	23126	0.0148191	-0.235243	0.0384516	KCNJ15	37.4287	0.00161585
rs12482611	4.1575e-53	21	39417989	A	G	31470	0.913732	0.216973	0.0141444	KCNJ15	235.309	0.00742177
rs12483109	9.7253e-37	21	39533407	A	T	29622	0.0348128	0.28301	0.0223527	KCNJ15	160.303	0.00538251
rs13049830	9.0395e-11	21	39351625	C	T	31342	0.664099	-0.0547794	0.00845101	KCNJ15	42.0163	0.00133878
rs13052343	2.6292e-32	21	39586750	A	C	24540	0.0320646	-0.302323	0.0255491	KCNJ15	140.02	0.00567341
rs144289847	1.1817e-14	21	39569381	T	C	17534	0.0134842	0.356741	0.0462214	KCNJ15	59.5691	0.00338584
rs144428943	5.4317e-07	21	39603687	T	C	6387	0.0102896	-0.438424	0.0875046	KCNJ15	25.1031	0.00391496
rs146959927	2.0446e-11	21	39686549	G	A	18295	0.0144478	0.293293	0.0437568	KCNJ15	44.9275	0.00244971
rs150608150	1.8638e-19	21	39582515	T	C	23254	0.0155124	0.337903	0.037457	KCNJ15	81.3802	0.00348742
rs150674098	1.4858e-08	21	39613667	C	T	3757	0.0115784	0.608125	0.10738	KCNJ15	32.073	0.00846459
rs184067210	2.5931e-11	21	39416998	T	C	7504	0.0146151	0.452232	0.0678191	KCNJ15	44.4649	0.00589059
rs186672990	7.7928e-06	21	40317582	T	C	8015	0.0155958	-0.284635	0.0636652	KCNJ15	19.9881	0.00248763
rs2068734	9.1796e-14	21	39733723	G	A	31353	0.658727	0.0627108	0.00841507	KCNJ15	55.5353	0.00176816
rs2068967	1.9036e-06	21	39791861	T	C	31469	0.463789	0.0380614	0.00799022	KCNJ15	22.6909	0.000720537
rs2212738	3.8301e-45	21	39450558	C	T	31141	0.112367	0.178321	0.0126474	KCNJ15	198.793	0.00634315
rs2226375	4.6944e-06	21	39824245	T	C	30194	0.27553	-0.0416808	0.00910499	KCNJ15	20.9563	0.000693572
rs2249095	3.5319e-07	21	39329583	A	C	27013	0.0329767	-0.122628	0.0240806	KCNJ15	25.9325	0.000959081
rs2836065	3.3044e-07	21	39328356	T	C	20832	0.0278606	0.151883	0.0297501	KCNJ15	26.0641	0.00124959
rs2836112	6.9586e-43	21	39384610	C	T	31470	0.263463	-0.123843	0.00902159	KCNJ15	188.442	0.00595233
rs2836113	9.2351e-89	21	39384928	A	C	31467	0.214463	-0.192765	0.00965077	KCNJ15	398.965	0.0125201
rs2836335	7.0532e-13	21	39726140	C	T	28703	0.216655	0.0726615	0.0101221	KCNJ15	51.5309	0.0017921
rs2836349	2.6548e-08	21	39746638	T	A	31352	0.272489	0.0498707	0.00896487	KCNJ15	30.9459	0.000986072
rs34634812	6.3138e-06	21	39335681	G	T	30688	0.0981918	-0.0612305	0.0135601	KCNJ15	20.3897	0.000663979
rs35163616	4.2739e-06	21	39634109	G	C	15980	0.0173315	-0.196929	0.0428339	KCNJ15	21.137	0.00132097
rs35390080	3.7924e-21	21	39725608	G	T	28036	0.164854	0.107252	0.0113634	KCNJ15	89.0834	0.0031674
rs3804019	6.8182e-105	21	39646936	A	C	31468	0.271451	0.193512	0.00889682	KCNJ15	473.093	0.0148114
rs4450700	1.3102e-35	21	39597650	C	T	27167	0.035282	-0.288801	0.0231873	KCNJ15	155.13	0.0056778
rs4816593	1e-200	21	39545990	A	C	31470	0.560882	0.396414	0.00771463	KCNJ15	2640.39	0.0774071
rs4817904	1.109e-11	21	39328519	G	A	28253	0.286465	0.0631442	0.00929726	KCNJ15	46.1272	0.00162999
rs55685624	2.357e-11	21	39668476	T	G	25575	0.0198049	-0.211863	0.0317071	KCNJ15	44.6478	0.00174272
rs62223512	5.6641e-44	21	39527680	T	C	25517	0.0389475	-0.317012	0.0227938	KCNJ15	193.427	0.00752329
rs62223522	7.3729e-29	21	39584374	A	G	26712	0.02215	-0.326939	0.0293292	KCNJ15	124.26	0.0046303
rs7280248	2.6946e-09	21	39662631	C	T	16556	0.0140667	-0.277311	0.0466148	KCNJ15	35.3906	0.00213307
rs7283704	9.5908e-06	21	39816617	T	C	29608	0.937164	-0.0749301	0.0169288	KCNJ15	19.5912	0.00066125
rs73208162	2.5131e-09	21	39324484	A	G	29285	0.0576687	-0.105589	0.0177144	KCNJ15	35.5288	0.00121174
rs73210185	1.7061e-36	21	39539224	T	C	28284	0.049033	-0.244971	0.0194164	KCNJ15	159.181	0.00559646
rs73423947	3.7567e-43	21	39691396	C	T	24710	0.0173812	0.472232	0.034289	KCNJ15	189.671	0.0076174
rs74532371	2.7666e-08	21	39543087	G	A	2853	0.0140203	-0.622157	0.111991	KCNJ15	30.8625	0.0107018
rs74870234	1.9275e-09	21	39373325	T	C	17637	0.0117816	0.295961	0.0492948	KCNJ15	36.0468	0.00203965
rs75290401	1.1597e-14	21	39355597	A	C	30803	0.0742233	0.118547	0.0153548	KCNJ15	59.6061	0.00193134
rs75367708	4.812e-17	21	39441333	A	G	30045	0.0182854	0.255197	0.030412	KCNJ15	70.4139	0.00233814
rs78668368	2.5387e-06	21	39770859	C	T	26259	0.0303767	-0.119573	0.0254151	KCNJ15	22.1351	0.000842245
rs79109585	3.1411e-11	21	39671199	G	A	18349	0.0137159	-0.297646	0.0448275	KCNJ15	44.0869	0.00239693
rs79920449	3.8325e-08	21	39332643	A	G	24823	0.0264252	-0.153757	0.027964	KCNJ15	30.2324	0.00121644
rs9789910	8.0212e-99	21	39708557	C	T	31016	0.296712	0.184135	0.00872697	KCNJ15	445.193	0.0141505
rs9977179	8.5398e-13	21	39345338	G	A	31141	0.255175	0.0656843	0.00918367	KCNJ15	51.1554	0.00164001
rs9982937	9.9905e-71	21	39699029	A	G	31141	0.0542047	0.313079	0.0176079	KCNJ15	316.15	0.0100502
rs9983916	3.5053e-10	21	39766426	T	C	30187	0.0731067	-0.0980342	0.0156242	KCNJ15	39.3694	0.00130248
rs9984963	6.1008e-50	21	39630944	C	T	31017	0.0402393	0.3025	0.0203581	KCNJ15	220.787	0.00706794
rs10225006	4.0286e-07	7	22481249	G	C	30314	0.798035	-0.0512408	0.0101118	IL6	25.6785	0.000846368
rs10227259	7.4213e-07	7	22343625	T	G	30648	0.260041	-0.0455589	0.00920419	IL6	24.5005	0.000798778
rs10265117	1.9474e-21	7	22701636	A	G	30650	0.12199	-0.117163	0.0123231	IL6	90.3945	0.00294058
rs11766947	6.4224e-17	7	22712484	C	T	30316	0.274656	0.0759537	0.0090883	IL6	69.8445	0.00229859
rs146314293	9.7608e-07	7	22544284	G	A	24294	0.0511223	0.100806	0.0205879	IL6	23.9747	0.000985885
rs28702730	1.4722e-05	7	22338108	T	C	28739	0.0426107	-0.0894442	0.0206445	IL6	18.7714	0.000652743
rs56728381	5.1105e-06	7	22756803	C	G	30650	0.793802	-0.0455102	0.00997986	IL6	20.7954	0.00067802
rs71520366	1.9611e-08	7	22566783	C	T	30310	0.455915	0.0457698	0.00815063	IL6	31.5338	0.0010393
rs11626841	6.5383e-07	14	24515589	G	A	26777	0.486237	-0.0429872	0.00864168	RIPK3	24.7447	0.000923248
rs11846223	5.7628e-07	14	24864006	G	A	30596	0.186905	-0.0518176	0.0103656	RIPK3	24.99	0.000816107
rs12878367	3.6672e-20	14	24890195	A	G	30268	0.222014	-0.0898186	0.00976587	RIPK3	84.5885	0.00278686
rs12878578	1.2425e-05	14	25045589	A	G	30820	0.11044	-0.056139	0.0128465	RIPK3	19.0969	0.000619243
rs144558932	1.6912e-06	14	25078451	T	C	25947	0.0198418	-0.150617	0.0314638	RIPK3	22.9154	0.000882381
rs181204141	2.1463e-07	14	24768967	A	G	14878	0.013315	-0.26206	0.0505313	RIPK3	26.8956	0.00180448
rs2234100	8.3115e-06	14	24664609	C	T	28101	0.792597	-0.0463522	0.0104001	RIPK3	19.864	0.000706378
rs3212247	2.1734e-29	14	24809795	G	A	30935	0.0860423	-0.161033	0.0143072	RIPK3	126.684	0.00407847
rs4537942	2.0102e-06	14	24901824	T	C	24982	0.0501065	0.0974141	0.020497	RIPK3	22.5872	0.000903323
rs60014309	6.0005e-07	14	24794763	T	G	30105	0.0479848	0.09513	0.0190595	RIPK3	24.9121	0.000826822
rs8008406	4.4974e-07	14	24811159	C	T	30818	0.264438	0.0460731	0.00912918	RIPK3	25.4702	0.000825789
rs139626272	3.0652e-06	14	102744284	G	T	21420	0.0153693	-0.183174	0.0392547	TECPR2	21.7744	0.00101551
rs148079470	1.7064e-05	14	102418808	T	C	12281	0.0218568	-0.187511	0.0436061	TECPR2	18.4909	0.00150338
rs185288644	1.181e-09	14	102997138	G	A	14267	0.0139252	0.306911	0.0504547	TECPR2	37.0017	0.00258681
rs35471611	9.5837e-07	14	102346558	C	T	28259	0.0693649	-0.0810884	0.0165487	TECPR2	24.01	0.00084892
rs4906212	3.0501e-21	14	102981595	T	C	29943	0.220377	-0.0931314	0.00984382	TECPR2	89.5086	0.00298039
rs7159965	8.4714e-09	14	102780553	G	C	31353	0.169561	-0.0612536	0.0106365	TECPR2	33.1638	0.00105664
rs11264250	1.714e-10	1	154693513	G	A	24614	0.473668	0.0575893	0.00901919	KCNN3	40.7708	0.00165367
rs115384920	1.3814e-05	1	154693504	A	G	26380	0.0257921	0.119342	0.0274551	KCNN3	18.8947	0.000715737
rs61811432	2.2899e-06	1	154684462	T	C	30725	0.226179	0.0455561	0.00963906	KCNN3	22.337	0.000726468
rs6699080	4.5352e-07	1	154834911	A	G	31681	0.586578	0.0406846	0.00806402	KCNN3	25.454	0.000802803
rs10225559	4.0373e-42	7	28903231	C	T	31355	0.235407	0.127629	0.0093849	CREB5	184.944	0.00586379
rs10237815	3.5891e-17	7	28701396	T	C	29836	0.0443237	-0.167385	0.0198667	CREB5	70.9874	0.0023736
rs10261739	7.9994e-06	7	28907630	G	T	30631	0.831018	0.048128	0.010778	CREB5	19.9398	0.000650544
rs10263085	9.4638e-10	7	28281693	T	C	30856	0.0661922	0.0990019	0.0161815	CREB5	37.4324	0.00121166
rs10270648	1.6507e-36	7	28734365	G	T	31564	0.212031	0.122569	0.00971274	CREB5	159.249	0.00501995
rs112511310	5.2038e-06	7	28722375	A	G	21136	0.0165619	0.173569	0.0380919	CREB5	20.7626	0.00098137
rs113706135	1.5446e-25	7	28783396	T	C	21937	0.0147076	-0.413205	0.0395608	CREB5	109.094	0.00494844
rs114642522	1.5359e-65	7	28764687	C	A	30965	0.0215334	-0.471113	0.0275537	CREB5	292.342	0.00935273
rs115812428	2.1903e-12	7	28904019	T	C	28787	0.0208122	0.204822	0.0291691	CREB5	49.3071	0.0017099
rs116387918	2.7562e-13	7	28891675	A	G	24108	0.0193086	0.241522	0.0330585	CREB5	53.3762	0.00220915
rs116907030	8.2374e-11	7	28887572	T	C	22283	0.0188285	0.226194	0.0348183	CREB5	42.2032	0.00189038
rs117011797	6.5751e-06	7	28980278	G	A	26937	0.0195087	0.140352	0.0311394	CREB5	20.3149	0.000753593
rs117268673	1.8461e-07	7	28873475	T	C	27679	0.0337551	0.122653	0.0235225	CREB5	27.1889	0.00098133
rs117392448	9.9816e-07	7	28854272	C	T	19721	0.0144067	0.206596	0.0422305	CREB5	23.9326	0.00121209
rs117634581	7.6199e-17	7	28785981	G	A	26376	0.0268767	0.224157	0.0268867	CREB5	69.5072	0.00262832
rs11772521	7.0442e-34	7	28895777	C	T	31235	0.206116	-0.119723	0.00986754	CREB5	147.21	0.00469086
rs117744081	7.1484e-08	7	29132279	G	A	29393	0.0299161	-0.130368	0.0241987	CREB5	29.0241	0.000986475
rs117843271	9.9703e-11	7	28893000	A	C	14376	0.0126331	-0.341003	0.0527281	CREB5	41.8247	0.0029009
rs117926851	8.9044e-06	7	28619439	A	G	31226	0.0567474	-0.076807	0.0172903	CREB5	19.7331	0.000631547
rs13235271	3.0814e-07	7	28903158	A	G	31684	0.127457	-0.0609435	0.0119072	CREB5	26.196	0.000826106
rs13243874	2.9099e-09	7	28892968	A	C	29519	0.323965	-0.0521761	0.00878904	CREB5	35.242	0.00119245
rs13243882	1.8495e-34	7	28287287	A	T	31680	0.443131	-0.0976744	0.00797857	CREB5	149.869	0.00470844
rs138928710	1.8823e-07	7	28773302	T	G	1239	0.0125101	-0.931609	0.178791	CREB5	27.1504	0.0214432
rs139673806	1.2947e-07	7	28717834	A	G	3059	0.0125858	-0.602737	0.114166	CREB5	27.8731	0.00902956
rs140776885	6.2954e-12	7	28861322	G	A	8893	0.0122568	-0.467111	0.0679672	CREB5	47.2326	0.00528315
rs141789475	6.1563e-08	7	28754582	G	T	19566	0.0223242	0.185122	0.0341919	CREB5	29.3136	0.00149595
rs143890286	5.2949e-11	7	28684686	T	C	23256	0.0183983	-0.226215	0.0344714	CREB5	43.0651	0.00184836
rs147076688	1.7235e-06	7	28743550	A	G	14449	0.0191363	-0.205223	0.0429032	CREB5	22.8809	0.00158106
rs148955576	6.4881e-08	7	28846847	T	C	20975	0.0183333	0.196566	0.0363688	CREB5	29.2119	0.00139076
rs151006259	1.3585e-06	7	28996904	C	T	19123	0.0163677	-0.194563	0.0402746	CREB5	23.3376	0.00121891
rs151125030	5.1661e-15	7	28752144	T	A	19259	0.128771	-0.118814	0.0151881	CREB5	61.1962	0.00316747
rs16874701	4.5185e-09	7	28907845	G	A	24681	0.0147149	-0.219046	0.0373544	CREB5	34.3865	0.0013913
rs177488	6.1432e-06	7	28322445	G	A	28308	0.0593767	0.0803768	0.017777	CREB5	20.4431	0.000721644
rs177503	1.1273e-06	7	28330487	G	A	30077	0.701344	-0.0433498	0.00890524	CREB5	23.6965	0.000787239
rs177595	1.7787e-05	7	28570067	A	G	31684	0.102879	-0.0560917	0.0130723	CREB5	18.4118	0.00058077
rs180750223	3.632e-06	7	28915978	T	G	24947	0.0185688	-0.153522	0.0331487	CREB5	21.4489	0.000859042
rs189567370	1.4356e-06	7	28652801	G	A	16821	0.0158352	-0.210355	0.0436429	CREB5	23.2314	0.00137919
rs2015027	1.4113e-06	7	28139386	T	C	30902	0.127251	-0.0581954	0.0120657	CREB5	23.2633	0.000752241
rs2057954	3.0261e-14	7	28907762	G	A	31599	0.293979	0.0662733	0.00872339	CREB5	57.7174	0.00182323
rs2299113	2.6718e-135	7	28814753	G	T	31684	0.699914	0.21254	0.00858538	CREB5	612.86	0.0189758
rs245866	1.9279e-12	7	29178492	C	T	31684	0.275396	-0.0625516	0.0088858	CREB5	49.5546	0.00156158
rs245881	5.0911e-06	7	29186576	A	G	31569	0.204348	-0.0450003	0.00986653	CREB5	20.8018	0.000658498
rs245904	3.2911e-08	7	29197087	T	C	28917	0.250231	0.0530162	0.009595	CREB5	30.53	0.00105467
rs41317	5.1515e-08	7	28683152	G	A	31240	0.288401	-0.0480712	0.00882689	CREB5	29.6589	0.000948489
rs41348	1e-200	7	28716848	G	A	31684	0.417002	-0.397766	0.00774069	CREB5	2640.56	0.0769292
rs56033586	1.6606e-07	7	28711368	A	G	31240	0.927651	0.0807899	0.0154359	CREB5	27.3937	0.000876111
rs56219576	1.0463e-22	7	28738549	T	C	21466	0.0186807	-0.348811	0.0355661	CREB5	96.1851	0.00446082
rs62442167	3.2068e-146	7	28756479	C	T	31226	0.0737257	-0.390177	0.0151525	CREB5	663.063	0.0207928
rs62442223	5.8117e-16	7	28892811	C	T	27979	0.275017	0.076531	0.00945621	CREB5	65.4999	0.00233557
rs642741	5.38e-10	7	29049143	T	C	31569	0.334585	-0.0523247	0.00842927	CREB5	38.5331	0.00121911
rs6462100	1.7278e-92	7	28754095	A	G	31682	0.212895	0.196673	0.00964154	CREB5	416.099	0.0129633
rs66532667	7.8363e-07	7	28379426	C	G	31567	0.831062	0.0524449	0.0106175	CREB5	24.3987	0.00077232
rs67271293	5.0606e-07	7	28739872	C	T	18683	0.0166079	0.203243	0.0404528	CREB5	25.2426	0.00134928
rs740315	1.867e-145	7	28794477	T	C	31684	0.20121	-0.251868	0.00980731	CREB5	659.55	0.020392
rs74404416	1.2633e-09	7	28749740	A	C	18617	0.012812	0.279527	0.0460354	CREB5	36.8692	0.00197649
rs74709726	1.4883e-07	7	29130840	A	G	30164	0.0733588	-0.0820068	0.0156085	CREB5	27.6045	0.000914311
rs75658126	1.3991e-05	7	28720887	C	T	30470	0.0288639	0.105072	0.0241878	CREB5	18.8703	0.000618925
rs76244625	3.9058e-19	7	28974769	C	T	23573	0.0190561	-0.300616	0.0336282	CREB5	79.9129	0.00337856
rs77100512	3.2715e-11	7	28290988	G	A	25546	0.045479	-0.140735	0.0212154	CREB5	44.0046	0.0017196
rs7777929	2.7066e-36	7	28750479	C	T	31681	0.204653	0.123569	0.00982236	CREB5	158.266	0.00497079
rs7789411	1.0524e-19	7	28908059	T	C	26083	0.251595	-0.091505	0.010074	CREB5	82.5063	0.00315325
rs77942997	1.4802e-28	7	28780724	G	A	25697	0.0259917	0.306592	0.0276573	CREB5	122.886	0.00475936
rs78764793	3.2701e-10	7	28778958	T	C	28230	0.0254589	0.167818	0.0266997	CREB5	39.5063	0.00139749
rs78909761	5.8761e-06	7	29102651	A	G	25182	0.0213607	0.139582	0.0308066	CREB5	20.5291	0.000814563
rs79017130	9.7781e-08	7	28895577	T	G	21374	0.0149396	0.212396	0.0398431	CREB5	28.4174	0.00132777
rs80298487	1.1348e-09	7	28684600	T	C	27921	0.0272258	-0.158232	0.0259857	CREB5	37.0784	0.00132621
rs886816	1e-200	7	28723407	A	G	31684	0.153012	-0.359498	0.0108484	CREB5	1098.15	0.0334985
rs9969149	1.1225e-142	7	28719253	T	C	31355	0.600799	-0.205263	0.00807119	CREB5	646.766	0.0202103
rs10494299	3.8523e-72	1	153474243	G	A	28588	0.0793604	0.276359	0.0153854	S100A12	322.648	0.0111602
rs111306471	2.7096e-15	1	153578104	A	G	21983	0.0416667	-0.188362	0.0238327	S100A12	62.4653	0.00283348
rs112450079	1.1604e-55	1	153349194	A	G	27103	0.0289404	-0.400859	0.0255053	S100A12	247.015	0.00903161
rs113117543	2.8715e-06	1	153563742	G	C	23399	0.0631958	-0.0888654	0.0189895	S100A12	21.8996	0.000935045
rs113337638	6.9413e-07	1	153678583	A	C	23159	0.0204324	-0.162912	0.0328259	S100A12	24.6304	0.0010624
rs113410964	2.3124e-11	1	153496581	T	C	22978	0.0548511	-0.136821	0.0204675	S100A12	44.6866	0.00194098
rs114027001	1.8768e-14	1	153350282	T	C	10104	0.0145158	-0.44915	0.0586457	S100A12	58.6557	0.00577169
rs115120148	4.4282e-06	1	153294111	A	G	19662	0.0151505	-0.189392	0.0412611	S100A12	21.069	0.00107041
rs115664349	1.211e-05	1	153349880	T	G	27497	0.12597	-0.0562124	0.0128468	S100A12	19.1459	0.000695805
rs115869038	8.9168e-62	1	153377540	T	C	24144	0.0163092	0.592517	0.0357252	S100A12	275.075	0.0112648
rs11589128	1.657e-07	1	152551801	A	C	31676	0.266456	0.0470172	0.00898269	S100A12	27.3968	0.000864161
rs118152100	2.8398e-09	1	153160631	T	G	26617	0.0435893	-0.126017	0.0212132	S100A12	35.2895	0.00132407
rs1194583	1.9901e-05	1	154320196	T	C	31231	0.128116	0.0510594	0.0119684	S100A12	18.2005	0.00058243
rs12027999	7.8366e-06	1	154206358	C	T	31569	0.116045	-0.0555198	0.0124219	S100A12	19.9764	0.000632386
rs12034595	1.8347e-09	1	152590565	A	C	31355	0.0827055	-0.0871093	0.0144897	S100A12	36.1417	0.00115134
rs12049559	1.4046e-12	1	153433936	T	C	10331	0.0187405	0.362521	0.0511775	S100A12	50.1774	0.0048335
rs12119788	1e-200	1	153330178	A	G	28783	0.0825882	0.554031	0.0147854	S100A12	1404.11	0.0465137
rs12135567	1.9494e-06	1	152824140	T	G	28588	0.0776804	0.0743212	0.015618	S100A12	22.6452	0.000791497
rs138892639	9.6816e-08	1	153390946	G	A	8792	0.0135919	0.346752	0.0650237	S100A12	28.4377	0.00322407
rs139698035	6.4161e-08	1	153514810	A	C	11169	0.0137434	-0.310313	0.0573942	S100A12	29.2324	0.00261045
rs140604580	8.0444e-06	1	154273641	T	C	16911	0.0134336	-0.210717	0.0472047	S100A12	19.9264	0.00117692
rs1410858	3.3534e-43	1	153182116	C	A	31260	0.362135	0.114323	0.00829613	S100A12	189.897	0.00603807
rs141687456	8.9838e-16	1	153378954	G	A	8366	0.0164953	-0.486106	0.0604625	S100A12	64.6384	0.00766708
rs142156258	4.1116e-11	1	153648357	T	C	9512	0.0198332	0.342416	0.0518812	S100A12	43.56	0.0045586
rs145358839	4.6729e-11	1	153355950	T	C	3237	0.0142107	-0.686447	0.104311	S100A12	43.3069	0.0132021
rs146601214	2.4751e-17	1	153272906	T	C	20027	0.0160848	0.335777	0.0396473	S100A12	71.7257	0.00356867
rs147737149	1e-200	1	153405150	T	C	31238	0.0687612	0.666839	0.0153536	S100A12	1886.36	0.0569477
rs148124669	1.4415e-12	1	153303546	G	A	3329	0.0174226	0.658236	0.0929699	S100A12	50.1278	0.0148345
rs148215747	7.0767e-21	1	153287405	C	T	24505	0.0341997	-0.232529	0.0248099	S100A12	87.8419	0.00357185
rs148359017	3.862e-09	1	153540359	A	G	6650	0.0146032	0.424649	0.0720966	S100A12	34.6921	0.00518978
rs149414622	1.5406e-05	1	152704357	A	G	3384	0.0146277	-0.436467	0.100969	S100A12	18.6866	0.00549172
rs182243997	9.1723e-11	1	153289854	G	T	15646	0.0130546	0.322296	0.0497363	S100A12	41.9917	0.00267668
rs182719698	3.8448e-06	1	152714040	A	C	7848	0.0129823	0.325298	0.0704169	S100A12	21.3407	0.00271188
rs185078626	3.383e-13	1	153340640	T	C	3399	0.0182407	-0.654556	0.089935	S100A12	52.9707	0.0153451
rs186136565	4.6846e-07	1	154264578	T	C	21402	0.0177926	-0.184122	0.0365409	S100A12	25.3895	0.00118491
rs192253553	1.8322e-07	1	153118949	A	C	21484	0.015327	-0.204676	0.0392445	S100A12	27.2004	0.00126448
rs2071576	8.2061e-07	1	153538449	C	T	27026	0.166644	0.0568827	0.0115369	S100A12	24.3098	0.00089869
rs2916193	1e-200	1	153331849	A	G	31017	0.252602	-0.493751	0.00880483	S100A12	3144.66	0.0920524
rs2916229	2.5162e-09	1	153294653	C	T	31684	0.493235	0.0473333	0.0079413	S100A12	35.5264	0.00112002
rs3006435	2.9012e-83	1	153437003	G	A	31566	0.24295	0.178351	0.00922568	S100A12	373.726	0.011701
rs3014866	6.1471e-30	1	153329071	T	C	31684	0.531813	0.0903065	0.00794497	S100A12	129.197	0.00406112
rs3014875	1.3778e-166	1	153338751	A	G	31684	0.314893	-0.232515	0.00845238	S100A12	756.734	0.0233267
rs35240348	5.6153e-07	1	153662340	A	G	31180	0.0648152	-0.0813552	0.0162587	S100A12	25.038	0.000802371
rs35383567	1.6087e-68	1	153458960	C	T	29209	0.0586724	0.306373	0.0175136	S100A12	306.019	0.0103682
rs41265178	8.5389e-12	1	153587702	T	C	27065	0.0192815	-0.213269	0.0312295	S100A12	46.6366	0.00172017
rs41313882	1.2202e-10	1	153745380	A	G	25324	0.0218035	0.195685	0.030401	S100A12	41.4324	0.00163342
rs56056379	5.8063e-10	1	152785170	A	G	28312	0.0267246	-0.161325	0.0260395	S100A12	38.383	0.00135388
rs56074066	6.6381e-19	1	153472415	T	C	24877	0.0662054	-0.159874	0.0180022	S100A12	78.8686	0.00316032
rs61803276	4.3986e-43	1	153212125	T	C	29083	0.027949	0.34504	0.0250743	S100A12	189.357	0.00646879
rs6691934	3.726e-50	1	153328571	G	A	30192	0.111538	0.19181	0.0128801	S100A12	221.772	0.00729182
rs6700310	4.6271e-27	1	153524433	C	A	31235	0.0496751	-0.198008	0.0183803	S100A12	116.053	0.00370173
rs72711011	2.7762e-29	1	153480248	T	C	22805	0.0198816	0.37579	0.0334508	S100A12	126.205	0.00550364
rs737205	5.5225e-15	1	153326472	T	C	31234	0.0499446	-0.143388	0.0183497	S100A12	61.0617	0.00195116
rs74655801	9.1912e-34	1	153500368	T	C	24335	0.970042	-0.32107	0.02651	S100A12	146.684	0.00599156
rs74660920	9.7622e-19	1	153550461	T	C	21986	0.0823133	-0.153073	0.0173205	S100A12	78.1049	0.00353991
rs74807144	5.6025e-71	1	153337121	G	A	23665	0.0209252	-0.568236	0.0319004	S100A12	317.296	0.0132304
rs75070067	7.3032e-09	1	153194418	T	G	29766	0.0311045	-0.136472	0.0235956	S100A12	33.4523	0.00112258
rs7535250	8.0204e-26	1	153319100	G	T	25906	0.0428928	-0.227336	0.0216366	S100A12	110.397	0.00424336
rs7549605	5.3069e-13	1	153199966	A	G	31566	0.659884	-0.0605805	0.00839402	S100A12	52.0865	0.00164737
rs7555477	3.7423e-09	1	153180097	A	C	31355	0.315107	-0.0506456	0.00859114	S100A12	34.7522	0.00110712
rs77784655	2.1238e-08	1	153239704	T	C	23893	0.0162876	0.202312	0.0361162	S100A12	31.379	0.00131159
rs77868160	9.3977e-08	1	153511175	A	G	9871	0.0118529	0.350544	0.0656682	S100A12	28.4953	0.00287846
rs78035035	2.6703e-10	1	154273429	A	C	21215	0.0201673	0.217951	0.0345029	S100A12	39.9032	0.00187737
rs79518383	8.5153e-06	1	153673220	C	T	25906	0.0508377	0.0890003	0.019992	S100A12	19.8185	0.000764432
rs79913857	5.7142e-12	1	153642372	T	G	31564	0.162275	0.0742833	0.0107866	S100A12	47.4253	0.00150026
rs9426902	2.7049e-11	1	153718746	A	G	31683	0.437632	0.0533083	0.00800208	S100A12	44.3796	0.00139878
rs943139	1.7098e-07	1	153163377	G	A	31684	0.253354	0.0477346	0.0091297	S100A12	27.3372	0.000862064
rs10919202	2.9195e-06	1	169613794	G	A	31684	0.164831	0.0500529	0.0107031	SELP	21.8697	0.000689767
rs10919218	1.9376e-41	1	169634171	T	C	31565	0.236089	-0.126009	0.00934492	SELP	181.824	0.0057273
rs140323067	1.9378e-06	1	169635577	G	A	29246	0.0210169	-0.137146	0.0288145	SELP	22.6538	0.000773995
rs143701294	5.8539e-06	1	169832340	T	C	2003	0.0164753	-0.559593	0.123487	SELP	20.5354	0.0101483
rs185104232	1.0958e-06	1	170028861	A	G	29207	0.045189	-0.0970356	0.0199109	SELP	23.751	0.000812535
rs3917739	1.2299e-07	1	169579378	C	T	28099	0.628648	0.0461531	0.00872624	SELP	27.9735	0.000994544
rs3917768	3.8848e-30	1	169572947	G	T	31681	0.466774	-0.0906424	0.0079467	SELP	130.104	0.00408988
rs3917865	5.3189e-06	1	169587195	C	T	24419	0.0195668	-0.148642	0.0326564	SELP	20.718	0.000847717
rs580102	3.5059e-07	1	170068385	T	C	31680	0.410881	0.0411171	0.00807151	SELP	25.9499	0.000818454
rs6657551	3.3751e-07	1	169523579	G	A	29583	0.235331	-0.0494152	0.00968716	SELP	26.0212	0.000878827
rs72712048	1.3208e-06	1	169627908	A	G	23315	0.0290844	0.133225	0.0275441	SELP	23.3946	0.00100241
rs7526113	1.0196e-07	1	169768981	G	A	26617	0.115426	0.0721654	0.0135568	SELP	28.3365	0.00106347
rs7553	3.3062e-16	1	169660002	T	G	31355	0.605955	-0.0666266	0.00816352	SELP	66.6101	0.00211988
rs80104245	5.385e-06	1	169757185	T	C	3483	0.0156474	0.437885	0.0962554	SELP	20.6952	0.00590668
rs9287095	3.9998e-09	1	169538466	A	G	31568	0.117276	0.0727446	0.0123625	SELP	34.625	0.00109564
rs10254	9.4847e-06	14	105213376	T	C	17964	0.0273246	-0.143233	0.0323434	AKT1	19.6116	0.00109053
rs111292575	7.8847e-07	14	105671090	T	C	24466	0.0844306	0.0802528	0.0162514	AKT1	24.3858	0.00099573
rs11624762	2.4328e-42	14	105312935	T	C	26008	0.122922	0.18145	0.0133061	AKT1	185.957	0.00709923
rs117538559	1.8641e-13	14	105419224	A	G	15703	0.0190296	-0.303372	0.041229	AKT1	54.1431	0.0034361
rs12432267	1.5837e-09	14	105249233	C	T	11957	0.023719	-0.256089	0.0424304	AKT1	36.4273	0.00303727
rs12884142	1.4093e-05	14	105149313	C	A	18593	0.140324	0.0648018	0.014923	AKT1	18.8564	0.00101314
rs139621399	4.8726e-06	14	105029265	G	A	11022	0.0206827	-0.216075	0.0472801	AKT1	20.8858	0.00189134
rs141327378	1.2306e-09	14	105221371	A	C	1896	0.0124764	-0.880396	0.144897	AKT1	36.9178	0.0190995
rs142818259	5.1403e-07	14	105292211	T	G	1208	0.0107616	0.979888	0.195154	AKT1	25.2114	0.0204437
rs143837018	5.4735e-08	14	105414737	T	C	13745	0.0184733	0.243195	0.0447428	AKT1	29.5436	0.0021448
rs147294109	1.0975e-07	14	105172807	T	C	19899	0.0238487	0.174327	0.03283	AKT1	28.1961	0.00141496
rs17846829	1.8606e-05	14	105235818	T	C	2301	0.0267275	-0.389711	0.0910348	AKT1	18.3261	0.00790148
rs192195795	7.6066e-07	14	105188459	G	T	12454	0.0190002	-0.22928	0.046365	AKT1	24.454	0.0019597
rs2494735	1.0404e-08	14	105242966	C	T	29245	0.634962	-0.0491329	0.00858367	AKT1	32.7642	0.00111908
rs2841283	1.3005e-08	14	105395429	A	G	22246	0.542765	-0.0540704	0.00950973	AKT1	32.3283	0.00145111
rs34050645	2.1659e-08	14	105315119	T	C	25913	0.0675657	0.0979129	0.0174901	AKT1	31.3398	0.00120796
rs35736913	2.0241e-06	14	105680474	T	C	22743	0.08824	-0.0784962	0.0165224	AKT1	22.5711	0.000991456
rs4262882	2.1252e-16	14	105275892	T	C	14743	0.222651	-0.114729	0.0139663	AKT1	67.4813	0.00455632
rs45449696	3.5453e-06	14	105350178	T	C	15915	0.331651	-0.0551592	0.0118972	AKT1	21.4953	0.00134881
rs45490496	1e-200	14	105272678	A	T	22246	0.41844	-0.286334	0.00941679	AKT1	924.573	0.0399029
rs55752802	4.9214e-30	14	105315567	G	T	17151	0.0726666	-0.23593	0.0207214	AKT1	129.636	0.00750183
rs55906115	4.1525e-06	14	105278849	C	T	11786	0.308311	0.0648737	0.0140916	AKT1	21.1941	0.00179501
rs59804769	9.1916e-07	14	105122710	C	T	30384	0.129035	-0.0593677	0.0120959	AKT1	24.0894	0.000792205
rs61758460	9.3565e-09	14	105258299	G	A	6874	0.0130201	-0.430952	0.0750551	AKT1	32.9683	0.00477319
rs7157574	1.1855e-08	14	105171847	A	G	18082	0.255941	0.0686464	0.0120392	AKT1	32.5117	0.00179479
rs72707615	1.663e-17	14	105616558	T	C	30590	0.110148	-0.109831	0.0128983	AKT1	72.5069	0.00236468
rs72715988	2.443e-13	14	105271352	T	C	14070	0.0784294	0.16205	0.0221314	AKT1	53.6146	0.0037961
rs73345596	2.5211e-14	14	105175387	T	C	18230	0.13713	-0.11584	0.0152007	AKT1	58.0751	0.00317557
rs78379306	1.9822e-07	14	105278345	C	A	15064	0.132567	-0.088283	0.0169742	AKT1	27.0504	0.00179248
rs79405222	6.1438e-38	14	105214669	A	C	17517	0.0763894	-0.257766	0.0200193	AKT1	165.789	0.00937572
rs80226352	7.4853e-06	14	105567785	T	C	16641	0.117687	0.0761531	0.0170004	AKT1	20.0659	0.00120436
rs10932737	5.726e-14	2	218877398	G	A	27399	0.575636	0.0648799	0.00863431	CXCR1	56.4632	0.00205654
rs111494465	9.3058e-14	2	219175658	A	T	25082	0.0273154	0.203857	0.0273611	CXCR1	55.5114	0.00220831
rs112894931	1.9236e-13	2	218977553	G	A	24930	0.0210274	-0.229294	0.0311799	CXCR1	54.0798	0.00216457
rs112940003	1.7545e-36	2	218918457	T	G	25906	0.0502376	-0.252932	0.0200509	CXCR1	159.126	0.00610492
rs114002218	1.566e-05	2	218851720	T	C	27777	0.0236763	0.120489	0.027896	CXCR1	18.6555	0.000671166
rs114225066	1.3268e-26	2	219090287	A	G	28049	0.07959	-0.16619	0.0155678	CXCR1	113.962	0.00404652
rs114279207	1.7406e-05	2	219302970	T	C	13141	0.021882	0.181005	0.0421335	CXCR1	18.4556	0.00140246
rs115989393	1.0275e-14	2	219107165	T	C	17898	0.0303361	0.237998	0.0307657	CXCR1	59.8426	0.00333239
rs116116034	5.9263e-06	2	219617523	G	A	1505	0.0172757	-0.629282	0.138945	CXCR1	20.5118	0.0134459
rs116144189	6.9189e-14	2	219209248	A	G	15747	0.0130716	-0.370898	0.049523	CXCR1	56.0911	0.00354938
rs139375746	2.3485e-15	2	219041906	A	G	26698	0.0223373	-0.231701	0.02925	CXCR1	62.7486	0.0023448
rs143855082	1.7073e-10	2	218895459	A	G	17781	0.0167637	-0.263445	0.0412568	CXCR1	40.7746	0.00228791
rs144194587	7.9262e-08	2	218882769	A	G	4755	0.0170347	0.424176	0.0790062	CXCR1	28.8251	0.00602553
rs144315263	5.0558e-12	2	218976263	A	C	24404	0.0202028	0.221903	0.0321408	CXCR1	47.6666	0.00194942
rs144862244	1.9812e-05	2	218868029	A	C	18544	0.0201574	0.157582	0.0369296	CXCR1	18.2081	0.000980925
rs148358468	1.1663e-05	2	219590348	A	G	26308	0.0426459	0.0945515	0.0215679	CXCR1	19.2186	0.000729989
rs148418050	1.396e-19	2	219174113	T	G	25597	0.0635659	0.163728	0.0180861	CXCR1	81.9514	0.00319138
rs16858660	1.7802e-10	2	219015900	G	A	19211	0.0148203	-0.269044	0.0421759	CXCR1	40.6929	0.00211373
rs16858744	1.3615e-31	2	219025056	G	T	24318	0.0243985	-0.342736	0.029308	CXCR1	136.757	0.00559223
rs16858784	5.3967e-19	2	219026997	T	C	26846	0.0370677	0.203091	0.0228092	CXCR1	79.2794	0.00294442
rs17838642	1.0474e-24	2	219023532	C	A	27563	0.0343517	-0.239513	0.0233405	CXCR1	105.302	0.00380589
rs17844761	2.6869e-12	2	218998053	T	C	21004	0.0165422	0.267204	0.0382081	CXCR1	48.9076	0.00232308
rs187493096	3.6918e-07	2	219674158	T	C	3620	0.0160221	-0.474185	0.0932681	CXCR1	25.8481	0.00708973
rs190478577	3.2054e-06	2	218895668	A	G	21778	0.0142789	-0.187997	0.0403679	CXCR1	21.6886	0.000994903
rs2276631	2.0176e-32	2	219249013	T	C	31261	0.251298	-0.109062	0.00919942	CXCR1	140.548	0.00447583
rs3181212	4.4798e-33	2	218928573	A	G	31355	0.13126	0.141356	0.0117986	CXCR1	143.54	0.00455702
rs36030816	5.7614e-11	2	219282734	A	G	31236	0.0781507	-0.0975613	0.0148958	CXCR1	42.8973	0.00137144
rs4672869	4.4127e-47	2	218939511	G	A	31684	0.548142	0.114655	0.00795607	CXCR1	207.677	0.00651195
rs56083579	7.8004e-11	2	218883917	T	G	31017	0.105119	0.0850889	0.0130817	CXCR1	42.3072	0.00136214
rs6414193	1e-200	2	218978137	T	C	31566	0.520347	0.315746	0.0077657	CXCR1	1653.15	0.0497651
rs6436044	6.6186e-06	2	219080503	A	G	14216	0.0311269	0.153758	0.034126	CXCR1	20.3004	0.00142596
rs72947598	3.515e-11	2	219140385	G	A	28673	0.0707687	0.107774	0.0162717	CXCR1	43.8694	0.00152765
rs72949328	5.7984e-21	2	219096650	A	G	24937	0.0437015	-0.205392	0.0218651	CXCR1	88.2397	0.00352603
rs72958038	4.5024e-28	2	219046812	T	C	25906	0.0525659	0.215755	0.0196403	CXCR1	120.677	0.00463666
rs77252344	2.481e-08	2	218883308	A	G	26518	0.0553794	-0.10577	0.0189739	CXCR1	31.0751	0.00117048
rs77682773	1.2547e-06	2	218875757	T	C	26616	0.0412701	-0.105561	0.0217799	CXCR1	23.4905	0.000881792
rs77939743	2.7156e-14	2	218861859	G	A	25829	0.0238749	-0.21911	0.0287886	CXCR1	57.9273	0.00223771
rs79069053	1.0278e-28	2	218967044	A	G	19497	0.0323464	0.31723	0.0285335	CXCR1	123.605	0.00629978
rs112940003	1.2011e-16	2	218918457	T	G	20617	0.0502376	-0.186428	0.0225076	CXCR2	68.6064	0.00331663
rs113023289	6.0852e-09	2	219202743	A	G	25949	0.0557849	-0.111132	0.0191139	CXCR2	33.8049	0.00130105
rs114225066	6.71e-11	2	219090287	A	G	22760	0.07959	-0.112921	0.0173011	CXCR2	42.5991	0.00186817
rs115209346	6.495e-06	2	219099807	G	A	8812	0.0165683	0.265817	0.0589435	CXCR2	20.3374	0.00230261
rs115781203	7.4213e-07	2	219089070	G	A	4320	0.0138889	-0.453757	0.0916681	CXCR2	24.5025	0.00563989
rs115989393	7.6771e-13	2	219107165	T	C	12609	0.0303361	0.262608	0.0366413	CXCR2	51.3659	0.00405722
rs12622618	2.7825e-19	2	219237337	G	T	25613	0.403744	-0.0807095	0.0089909	CXCR2	80.5829	0.00313631
rs139375746	2.8329e-09	2	219041906	A	G	21409	0.0223373	-0.194124	0.0326753	CXCR2	35.2955	0.00164591
rs143855082	9.0967e-06	2	218895459	A	G	12492	0.0167637	-0.2185	0.0492394	CXCR2	19.6914	0.00157384
rs144194587	8.4896e-08	2	218882769	A	G	4755	0.0170347	0.423202	0.0790073	CXCR2	28.6921	0.0059979
rs144315263	1.7691e-05	2	218976263	A	C	19115	0.0202028	0.155961	0.0363341	CXCR2	18.4247	0.000962959
rs145656295	1.869e-09	2	218912646	C	T	20983	0.0170543	0.226356	0.03767	CXCR2	36.1069	0.00171781
rs148418050	7.759e-11	2	219174113	T	G	20308	0.0635659	0.132165	0.0203165	CXCR2	42.3189	0.00207952
rs16858660	1.5337e-06	2	219015900	G	A	13922	0.0148203	-0.238196	0.049555	CXCR2	23.1044	0.00165681
rs16858744	1.6107e-16	2	219025056	G	T	19029	0.0243985	-0.273541	0.0331653	CXCR2	68.0262	0.00356214
rs16858784	1.8768e-14	2	219026997	T	C	21557	0.0370677	0.194972	0.0254569	CXCR2	58.6587	0.00271372
rs17838642	3.1412e-13	2	219023532	C	A	22274	0.0343517	-0.189365	0.0259828	CXCR2	53.1164	0.00237901
rs3092968	3.7624e-07	2	219027024	G	A	20475	0.0231041	-0.167005	0.0328724	CXCR2	25.8105	0.001259
rs3181212	6.4313e-22	2	218928573	A	G	26066	0.13126	0.124582	0.0129469	CXCR2	92.5925	0.00353966
rs4674246	2.3584e-06	2	218940418	T	C	26395	0.120692	0.063035	0.0133546	CXCR2	22.2793	0.000843363
rs4674259	1e-200	2	218991005	G	A	26395	0.518903	0.264182	0.00855782	CXCR2	952.975	0.0348463
rs4674262	1.1351e-21	2	219022577	A	C	26278	0.0630379	-0.171354	0.0179173	CXCR2	91.4624	0.0034685
rs55688902	1.0722e-10	2	219114671	G	A	19793	0.0269656	0.200128	0.0309958	CXCR2	41.6877	0.00210176
rs72947598	5.4674e-08	2	219140385	G	A	23384	0.0707687	0.0979527	0.0180206	CXCR2	29.5457	0.00126191
rs72949328	3.3342e-11	2	219096650	A	G	19648	0.0437015	-0.163446	0.0246488	CXCR2	43.9702	0.0022329
rs72958038	3.3949e-16	2	219046812	T	C	20617	0.0525659	0.179745	0.0220316	CXCR2	66.5611	0.00321807
rs7423696	2.2304e-16	2	218940259	T	C	26065	0.69	0.07764	0.0094578	CXCR2	67.3893	0.00257877
rs77939743	3.4617e-07	2	218861859	G	A	20540	0.0238749	-0.164601	0.0322988	CXCR2	25.9713	0.00126283
rs79069053	5.6916e-15	2	218967044	A	G	14208	0.0323464	0.261336	0.0334592	CXCR2	61.0055	0.00427538
rs832810	7.8058e-09	2	219322430	T	C	26395	0.391108	-0.0514512	0.00891316	CXCR2	33.3218	0.00126084
rs10094009	1.3539e-05	8	23548749	T	C	30191	0.0987817	0.0593302	0.0136351	ENTPD4	18.9338	0.000626741
rs10111946	2.6104e-07	8	23175732	G	A	31682	0.0661292	0.08229	0.0159793	ENTPD4	26.5204	0.000836382
rs1051146	1.324e-26	8	23186007	T	C	31683	0.255994	0.097003	0.00908634	ENTPD4	113.971	0.00358432
rs11135758	1.5065e-26	8	23468650	T	A	26563	0.433591	-0.0931566	0.00873602	ENTPD4	113.71	0.00426253
rs11777180	2.192e-42	8	23229036	C	T	26331	0.602418	-0.12106	0.00887277	ENTPD4	186.159	0.00702031
rs11782370	5.0088e-21	8	23370018	T	C	31684	0.791499	0.0918825	0.00976517	ENTPD4	88.533	0.00278646
rs11784416	1.4867e-09	8	23268409	G	A	26796	0.0177708	0.197543	0.0326734	ENTPD4	36.5541	0.0013623
rs12541356	2.2889e-07	8	23193613	A	G	16053	0.0403534	0.146623	0.0283367	ENTPD4	26.7734	0.00166503
rs12549539	1e-200	8	23291244	A	G	31684	0.220057	0.322808	0.00941578	ENTPD4	1175.37	0.0357698
rs12549767	9.3548e-20	8	23366939	C	G	26910	0.0328601	0.219608	0.0241425	ENTPD4	82.7427	0.00306537
rs13260347	2.4053e-06	8	23116675	T	A	6165	0.321655	-0.0907552	0.0192449	ENTPD4	22.2388	0.0035943
rs138440472	4.3757e-13	8	23200146	G	A	29902	0.0829339	-0.107305	0.0148145	ENTPD4	52.4639	0.00175146
rs138830469	5.7932e-06	8	22743536	T	C	2439	0.0198852	-0.463027	0.10213	ENTPD4	20.5544	0.00835698
rs139015518	1.699e-11	8	23394173	A	G	1926	0.0155763	0.865555	0.128613	ENTPD4	45.2916	0.0229756
rs139050992	3.5397e-08	8	23114522	A	G	7626	0.0159979	0.355052	0.0644085	ENTPD4	30.3877	0.00396893
rs139665958	1.566e-10	8	23201015	T	C	25906	0.0391484	-0.144824	0.0226338	ENTPD4	40.9421	0.00157792
rs140166406	1.8501e-07	8	23652496	C	A	1926	0.0236241	-0.549254	0.105348	ENTPD4	27.1827	0.0139171
rs141301465	2.2953e-09	8	23578849	G	A	1926	0.0280374	-0.577876	0.0967107	ENTPD4	35.7042	0.0182006
rs143186398	8.5392e-06	8	23475144	T	C	30356	0.0610735	-0.0754113	0.0169425	ENTPD4	19.8114	0.00065221
rs143796158	2.4506e-06	8	23954860	T	G	3005	0.0126456	0.541989	0.115016	ENTPD4	22.2058	0.0073354
rs144973738	2.0881e-15	8	23290253	T	C	21323	0.0251723	-0.244955	0.030867	ENTPD4	62.9769	0.00294478
rs146235369	2.9712e-06	8	22981998	T	C	1575	0.012381	0.747757	0.160023	ENTPD4	21.8351	0.013674
rs147249799	4.8712e-10	8	23302647	A	G	23069	0.0177281	0.219371	0.03525	ENTPD4	38.7295	0.00167604
rs149352896	1.8416e-10	8	23397325	T	G	8919	0.0117066	0.442699	0.0694516	ENTPD4	40.6304	0.00453483
rs149932253	6.3224e-09	8	23342227	T	C	9655	0.0126877	-0.372779	0.0641848	ENTPD4	33.7317	0.00348154
rs150737214	1.9377e-10	8	23207722	A	C	1966	0.025178	-0.641449	0.10076	ENTPD4	40.5272	0.0201977
rs151323042	7.0946e-19	8	23404149	C	T	25253	0.0174447	0.301115	0.0339345	ENTPD4	78.7372	0.00310824
rs17089202	1.0535e-11	8	23262523	T	C	1926	0.0158359	0.867154	0.127541	ENTPD4	46.2264	0.0234387
rs17833222	4.9632e-09	8	23501651	T	C	30077	0.117571	0.0739893	0.0126512	ENTPD4	34.2038	0.00113592
rs181949152	8.4313e-09	8	23315039	T	C	1940	0.0273196	-0.562435	0.0976518	ENTPD4	33.173	0.016812
rs184699081	1.3558e-06	8	22934652	A	G	3535	0.0223479	0.387465	0.0801955	ENTPD4	23.3434	0.00656019
rs184991149	1.0422e-07	8	23485111	G	A	2003	0.0237144	0.548487	0.103111	ENTPD4	28.296	0.01393
rs187121986	1.3083e-10	8	23287005	C	T	10468	0.0127054	-0.395757	0.0615858	ENTPD4	41.2948	0.00392936
rs188137685	7.2168e-09	8	23124826	T	C	1725	0.0168116	0.758853	0.131158	ENTPD4	33.4755	0.0190366
rs190015430	1.4868e-06	8	23342721	A	G	12097	0.0119451	-0.284546	0.0591215	ENTPD4	23.164	0.0019112
rs190330817	9.1466e-16	8	23289510	A	G	1926	0.0236241	0.838781	0.104353	ENTPD4	64.6078	0.0324563
rs28522080	2.333e-14	8	23195864	A	C	31270	0.483241	0.0610052	0.0079945	ENTPD4	58.2306	0.00185873
rs35227746	1.0855e-05	8	23026193	A	G	27310	0.126445	0.0566211	0.0128699	ENTPD4	19.3556	0.000708235
rs60144670	2.9437e-19	8	23283632	C	T	29836	0.0440814	-0.178656	0.0199155	ENTPD4	80.4735	0.00268994
rs7003364	4.4833e-10	8	23482464	C	T	31684	0.539385	-0.0496699	0.0079649	ENTPD4	38.8889	0.0012259
rs73226478	8.1624e-13	8	23364478	A	G	31683	0.248459	0.0657566	0.0091858	ENTPD4	51.2441	0.00161479
rs78347499	4.7039e-25	8	23358583	T	C	27315	0.138107	-0.127957	0.0123766	ENTPD4	106.887	0.00389786
rs78884740	2.0799e-49	8	23287340	C	T	5361	0.0303115	0.815915	0.0552171	ENTPD4	218.345	0.0391345
rs11640177	1.7375e-05	16	3458609	A	G	8213	0.0198978	-0.239769	0.0558096	DNASE1	18.4573	0.00224229
rs12447449	5.1269e-09	16	3880659	G	A	4607	0.0361042	-0.325093	0.055639	DNASE1	34.1395	0.00735584
rs12926314	2.9849e-07	16	3388110	A	G	6274	0.439865	-0.0919675	0.0179473	DNASE1	26.2585	0.00416784
rs137967419	5.7688e-07	16	3887144	A	G	8025	0.0370873	0.208476	0.0417044	DNASE1	24.989	0.00310423
rs13926	6.0272e-09	16	3724465	C	G	9185	0.455286	0.0860093	0.0147884	DNASE1	33.8259	0.00366922
rs139644916	6.2847e-09	16	3740572	C	T	9186	0.0330342	-0.239345	0.0412039	DNASE1	33.7422	0.00365977
rs17199030	2.2607e-06	16	3922992	G	T	8850	0.241857	-0.0828961	0.0175312	DNASE1	22.3587	0.00252004
rs2074801	7.713e-06	16	3726454	G	T	4605	0.403867	0.0947844	0.0211903	DNASE1	20.0077	0.00432599
rs2158962	6.0645e-15	16	3738027	G	A	9188	0.48959	-0.114764	0.0147084	DNASE1	60.8806	0.00658248
rs34157278	5.4883e-06	16	3712853	G	A	8348	0.0839289	0.126707	0.0278764	DNASE1	20.6598	0.0024687
rs34923865	1.9378e-06	16	3706668	C	A	4168	0.0153913	0.422349	0.0887307	DNASE1	22.6566	0.00540647
rs37831	1.329e-07	16	3491209	T	C	9184	0.146244	0.109982	0.02085	DNASE1	27.8246	0.00302053
rs3794699	1.8753e-16	16	3718728	C	T	9188	0.180747	-0.157186	0.0191001	DNASE1	67.7263	0.00731723
rs62031813	9.7053e-09	16	3546503	A	G	9097	0.0367018	-0.225739	0.0393575	DNASE1	32.8971	0.00360323
rs62037804	1.6745e-06	16	3700816	A	G	5258	0.0213073	0.322711	0.0673817	DNASE1	22.9374	0.00434343
rs72778108	5.5788e-08	16	3507139	A	G	5258	0.0877942	0.186652	0.0343621	DNASE1	29.5055	0.00558024
rs78047718	5.4543e-07	16	3441639	A	G	9184	0.110534	0.117724	0.0234997	DNASE1	25.0961	0.00272514
rs80191333	1.6058e-11	16	3687985	A	G	7854	0.021671	-0.368155	0.0546394	DNASE1	45.3993	0.00574718
rs9989424	1.1667e-64	16	3672587	C	G	9179	0.304078	-0.268239	0.0157979	DNASE1	288.3	0.0304522
rs11121664	4.7437e-07	1	11024637	C	T	24106	0.278493	0.0511431	0.0101547	MTOR	25.3653	0.00105114
rs113934221	1.3639e-05	1	11000444	T	G	19701	0.0618077	0.0909545	0.0209105	MTOR	18.9199	0.00095943
rs115259480	8.989e-10	1	11301823	T	C	21151	0.0213051	0.206102	0.0336411	MTOR	37.534	0.00177143
rs12138357	2.3805e-14	1	11224323	T	C	30077	0.0548756	-0.136436	0.017886	MTOR	58.1879	0.0019309
rs137896651	3.6087e-09	1	11240589	T	C	8337	0.0130288	0.402184	0.0681507	MTOR	34.8265	0.00415997
rs140155847	1.1945e-20	1	11367898	T	C	24155	0.021043	0.294817	0.0316422	MTOR	86.8102	0.00358101
rs140289127	5.3799e-06	1	11180702	T	C	5315	0.0160865	0.350061	0.0769448	MTOR	20.698	0.00387915
rs146105300	4.8202e-17	1	11205710	A	G	25577	0.021754	0.253977	0.030267	MTOR	70.4122	0.00274539
rs149172235	2.9167e-06	1	11124401	A	G	4733	0.0249313	-0.307578	0.0657696	MTOR	21.8706	0.00459962
rs17235675	1.3706e-18	1	11166073	A	G	24188	0.113849	-0.125759	0.0142913	MTOR	77.4347	0.00319115
rs1749876	7.3188e-06	1	10991975	T	G	30902	0.552755	0.0362673	0.00808745	MTOR	20.1098	0.000650339
rs191275910	2.6638e-07	1	11115169	T	G	19563	0.0162893	0.205376	0.0399106	MTOR	26.4803	0.00135176
rs2748881	1.5472e-11	1	11120520	T	C	25830	0.0257046	0.187316	0.0277773	MTOR	45.4748	0.00175745
rs2982376	2.4965e-10	1	11390336	T	C	30838	0.563288	-0.0513345	0.0081133	MTOR	40.0335	0.0012965
rs36067555	3.4165e-11	1	11372541	A	G	20394	0.0823814	-0.119224	0.0179896	MTOR	43.9224	0.00214907
rs41274510	3.6527e-09	1	11181985	A	G	29139	0.0288813	0.145829	0.0247197	MTOR	34.8017	0.00119291
rs4845986	1.2968e-166	1	11288633	G	C	31569	0.724749	0.242248	0.00880545	MTOR	756.861	0.0234135
rs72856948	1.1798e-06	1	11280608	A	G	5116	0.0307858	-0.277443	0.0570999	MTOR	23.6089	0.00459352
rs78022785	2.1435e-08	1	11067275	G	A	21636	0.0165147	0.211082	0.0376932	MTOR	31.36	0.00144734
rs78956607	1.5546e-05	1	11378708	T	C	17099	0.0412092	-0.117478	0.0271896	MTOR	18.6684	0.0010906
rs10116253	1.0727e-85	9	120464320	C	T	31567	0.262268	0.176434	0.00899321	TLR4	384.889	0.0120459
rs10125636	7.2846e-06	9	119489471	T	C	31684	0.502311	-0.0356233	0.00794258	TLR4	20.1161	0.000634496
rs10759934	1e-200	9	120488996	A	T	30902	0.484919	-0.296471	0.0078699	TLR4	1419.14	0.0439075
rs10759935	4.0977e-09	9	120498250	A	G	16365	0.0163764	0.25583	0.0435056	TLR4	34.5791	0.00210854
rs10818040	1.0077e-64	9	120213720	A	T	31569	0.911754	-0.237262	0.0139666	TLR4	288.585	0.00905861
rs10818151	9.3732e-16	9	121182554	C	T	31684	0.444624	0.0641673	0.00798607	TLR4	64.5596	0.00203347
rs10983537	3.985e-15	9	119885715	A	G	31355	0.118798	0.0968595	0.01233	TLR4	61.7105	0.00196426
rs10983579	5.9557e-10	9	120008194	T	C	31683	0.0768378	-0.0922951	0.0149067	TLR4	38.3347	0.00120848
rs10983632	2.9849e-07	9	120116988	C	A	31300	0.264423	-0.0464187	0.00905872	TLR4	26.2574	0.000838192
rs10983638	3.7713e-17	9	120137856	T	C	30404	0.0885744	0.120033	0.0142561	TLR4	70.893	0.00232628
rs10983742	2.7053e-15	9	120430026	G	T	31180	0.0447041	0.153005	0.0193584	TLR4	62.4701	0.00199952
rs10983791	8.8422e-48	9	120545450	A	G	31567	0.0878567	0.203481	0.0140121	TLR4	210.883	0.00663615
rs10984107	2.6076e-12	9	121355679	G	A	31684	0.562159	-0.0559859	0.00800096	TLR4	48.9636	0.00154299
rs111370173	1.2221e-05	9	120514179	G	A	24358	0.0187989	0.14585	0.0333463	TLR4	19.1301	0.000784757
rs111784632	6.6499e-10	9	121058210	G	A	25672	0.0320192	-0.154654	0.0250492	TLR4	38.1183	0.00148262
rs112509331	4.8457e-11	9	120320811	C	T	10393	0.0124603	-0.410299	0.0623981	TLR4	43.2372	0.00414299
rs113617168	1.9812e-05	9	119826943	T	C	9444	0.0187421	-0.228718	0.0536029	TLR4	18.2064	0.00192412
rs113892618	9.6232e-30	9	120280177	A	G	28224	0.0359627	-0.255466	0.0225537	TLR4	128.301	0.00452524
rs116429249	2.6464e-17	9	120430737	G	A	28405	0.0264895	0.220786	0.0260936	TLR4	71.5936	0.00251412
rs117004336	3.2426e-21	9	120644697	T	C	27067	0.0223263	-0.274586	0.0290431	TLR4	89.3857	0.00329152
rs117093515	1.7971e-15	9	119822868	C	A	19344	0.161678	-0.109669	0.0137871	TLR4	63.2741	0.00326033
rs117473036	4.4448e-08	9	119961964	C	T	9357	0.0126643	-0.357146	0.0652679	TLR4	29.9428	0.00318983
rs117788806	2.7532e-07	9	120189046	T	C	26881	0.0225626	0.149196	0.0290275	TLR4	26.4175	0.000981794
rs11788726	1e-200	9	120432596	A	G	31568	0.877647	0.490708	0.0118267	TLR4	1721.54	0.0517143
rs117894970	8.6274e-13	9	120142170	C	T	25695	0.0189622	-0.231042	0.0323104	TLR4	51.1325	0.00198603
rs117902290	4.9181e-20	9	121280266	C	T	15967	0.0128076	-0.454952	0.0496363	TLR4	84.0101	0.00523394
rs11790592	2.5547e-13	9	120907486	T	C	26005	0.0183946	0.238493	0.0325984	TLR4	53.5253	0.00205404
rs11795285	8.6936e-37	9	120131235	T	C	30902	0.0387772	-0.263289	0.020781	TLR4	160.521	0.00516768
rs118011821	1.6026e-16	9	120028121	C	T	28309	0.035164	0.187978	0.022789	TLR4	68.0394	0.00239769
rs118147675	4.3521e-68	9	120512959	T	G	29504	0.0241107	-0.465557	0.0267001	TLR4	304.032	0.0101997
rs12345866	6.6492e-08	9	120325763	A	G	27371	0.018972	-0.169094	0.031312	TLR4	29.1632	0.00106435
rs12376936	2.6681e-171	9	120629489	A	G	31484	0.201314	0.273916	0.00981774	TLR4	778.416	0.0241276
rs1329065	7.9107e-20	9	120408450	T	C	31355	0.038946	0.187882	0.0206135	TLR4	83.0741	0.00264247
rs13290714	2.0975e-06	9	120570792	T	C	3135	0.0121212	0.545536	0.114997	TLR4	22.5046	0.00712733
rs13297106	3.635e-09	9	119890290	C	A	31684	0.310215	0.0506413	0.00858299	TLR4	34.8124	0.00109753
rs139144783	7.0293e-06	9	120604406	T	C	14963	0.0112257	0.246345	0.0548311	TLR4	20.1853	0.00134719
rs139445626	1.3255e-15	9	120396928	A	C	12644	0.0130101	0.442408	0.0553543	TLR4	63.8769	0.00502656
rs140727840	5.54e-07	9	120757622	T	C	7563	0.0144695	-0.340331	0.0679764	TLR4	25.066	0.00330335
rs140893552	1.3331e-05	9	119716614	T	C	5278	0.0160099	-0.337078	0.0774074	TLR4	18.9625	0.00357989
rs1418504	3.9865e-07	9	121068476	G	T	31239	0.0436287	0.0992543	0.0195776	TLR4	25.7029	0.000822105
rs145625125	7.5192e-88	9	120524941	T	C	28544	0.0347693	-0.450825	0.0226898	TLR4	394.777	0.0136418
rs146223405	1.0885e-05	9	120743818	G	A	27991	0.0205533	-0.130987	0.0297779	TLR4	19.3494	0.000690796
rs146851145	6.7698e-06	9	120353698	T	C	6020	0.015873	0.327636	0.0727951	TLR4	20.2572	0.0033537
rs148762810	6.5209e-38	9	120192185	T	C	26979	0.0211605	-0.383834	0.0298211	TLR4	165.668	0.00610314
rs150007592	4.1912e-08	9	120743228	T	C	30456	0.0308498	-0.128408	0.0234214	TLR4	30.0578	0.000985953
rs150781907	1.6203e-06	9	120323351	T	C	24142	0.0157078	-0.175438	0.0365824	TLR4	22.9987	0.000951738
rs16906800	2.2873e-11	9	120973786	C	T	31684	0.205137	-0.0657309	0.00983083	TLR4	44.7053	0.00140899
rs189331525	3.7846e-12	9	121299895	C	A	2003	0.0304543	0.631017	0.0908592	TLR4	48.233	0.0235142
rs191136375	7.3818e-09	9	120119806	C	A	2511	0.0217045	0.556234	0.096201	TLR4	33.4315	0.0131391
rs191916420	1.1599e-05	9	120584386	T	C	1326	0.01546	-0.685197	0.156266	TLR4	19.2265	0.0142924
rs1934486	1.263e-13	9	120135313	T	C	29836	0.0288962	0.180917	0.0244153	TLR4	54.9081	0.00183695
rs2722844	4.2554e-25	9	120784947	A	G	31684	0.279323	-0.0914698	0.00883911	TLR4	107.087	0.00336847
rs34019626	5.65e-09	9	120076467	A	G	24071	0.0163192	0.209456	0.0359464	TLR4	33.9528	0.00140854
rs34473603	2.7074e-13	9	120057600	G	T	31058	0.328927	0.0623601	0.00853278	TLR4	53.4112	0.00171677
rs4520237	1.8986e-08	9	120870515	G	A	31153	0.0283956	0.135508	0.0241071	TLR4	31.5968	0.00101322
rs4837536	1.4442e-11	9	120972911	A	G	31231	0.888706	0.0858585	0.0127134	TLR4	45.6084	0.00145823
rs495533	2.4195e-09	9	120624507	G	A	31678	0.583994	-0.0480665	0.00805579	TLR4	35.6015	0.00112259
rs55790814	2.9977e-31	9	120523902	C	A	27825	0.0245934	0.317462	0.0273031	TLR4	135.194	0.00483523
rs62562213	6.2047e-08	9	119847945	T	C	28302	0.0307831	-0.131643	0.0243212	TLR4	29.2973	0.0010341
rs62571811	6.5862e-31	9	120381658	G	A	23582	0.0135895	-0.458446	0.0396586	TLR4	133.629	0.00563464
rs62572519	1.4142e-07	9	121186144	G	C	31556	0.143612	0.0597169	0.0113455	TLR4	27.7044	0.000877175
rs62573585	4.4001e-63	9	120562468	T	C	31561	0.157026	-0.182597	0.0108916	TLR4	281.065	0.00882685
rs6478352	7.8824e-08	9	121081455	G	A	31568	0.159099	0.0584004	0.0108757	TLR4	28.8348	0.000912584
rs66632325	1.4222e-05	9	119768230	A	C	31341	0.143303	0.0494648	0.0113961	TLR4	18.8399	0.000600766
rs7021038	9.4593e-29	9	120224826	T	C	31569	0.430173	0.0892531	0.00802254	TLR4	123.772	0.00390538
rs7042295	4.7017e-09	9	120148425	A	G	31684	0.0919989	0.0804651	0.0137371	TLR4	34.3103	0.00108172
rs7042762	8.797e-07	9	119794992	C	G	31564	0.845691	0.0541528	0.0110134	TLR4	24.1769	0.000765378
rs7046020	3.129e-43	9	120536851	T	C	31561	0.291607	-0.120359	0.00873112	TLR4	190.029	0.00598497
rs7047116	2.4011e-22	9	120157082	A	G	31562	0.4183	-0.0783374	0.00805675	TLR4	94.5406	0.00298645
rs71507521	4.7874e-13	9	120362623	A	G	10368	0.0141697	-0.423802	0.058609	TLR4	52.2874	0.00501784
rs71507526	6.159e-63	9	120551637	C	A	30404	0.0353547	-0.366017	0.0218584	TLR4	280.392	0.00913793
rs71507551	1.6678e-07	9	121229221	G	A	29824	0.0779223	-0.0798985	0.0152682	TLR4	27.3843	0.000917354
rs716570	1e-200	9	120387228	A	G	31569	0.163981	-0.4483	0.0104482	TLR4	1840.99	0.0551031
rs72749877	3.2951e-17	9	120289597	G	T	27940	0.0452001	0.171562	0.0203373	TLR4	71.1627	0.00254051
rs72750092	1.6841e-07	9	119575905	A	G	19472	0.0149445	-0.218317	0.0417353	TLR4	27.3634	0.0014033
rs72751706	3.162e-141	9	120313576	T	C	31239	0.358049	-0.208994	0.00826056	TLR4	640.1	0.020079
rs72754110	1.42e-09	9	121325051	T	G	27135	0.0766319	-0.0976141	0.0161263	TLR4	36.64	0.00134847
rs72755639	6.3138e-06	9	119729742	A	T	31569	0.063788	0.0735178	0.0162801	TLR4	20.3924	0.000645547
rs72756113	1.2158e-31	9	120515387	T	C	27146	0.0134792	-0.434494	0.0371239	TLR4	136.981	0.00502076
rs72762224	9.9803e-06	9	119948453	G	T	31227	0.671497	0.0376269	0.00851712	TLR4	19.517	0.000624612
rs73655819	2.1896e-33	9	120410137	G	C	31237	0.0473014	0.22639	0.0188031	TLR4	144.962	0.00461927
rs74673343	4.8263e-06	9	121136736	C	A	29836	0.0282703	0.112889	0.0246902	TLR4	20.905	0.000700173
rs75179917	1.1694e-13	9	120977185	A	G	26731	0.0522257	0.1441	0.0194194	TLR4	55.0623	0.00205563
rs75929684	5.1497e-15	9	120832562	T	C	29836	0.0716449	-0.124052	0.015857	TLR4	61.2025	0.0020471
rs76438024	8.1038e-22	9	119834724	T	C	31568	0.145359	-0.108224	0.011275	TLR4	92.1331	0.00291007
rs76745334	8.0123e-09	9	120103633	G	A	27644	0.0188754	0.180164	0.0312329	TLR4	33.2744	0.00120223
rs77052223	1.8478e-06	9	120117013	G	A	26257	0.0207251	0.146028	0.0306178	TLR4	22.7472	0.000865578
rs77627260	6.7797e-72	9	120290142	T	C	29830	0.0611594	0.304725	0.0169943	TLR4	321.521	0.0106635
rs781325	6.6392e-49	9	120300520	T	G	31569	0.203291	0.144852	0.00985518	TLR4	216.034	0.00679673
rs78352478	4.3384e-22	9	120343623	C	T	18434	0.0150808	-0.411873	0.0426251	TLR4	93.3678	0.00503945
rs78406860	1.054e-15	9	120352758	C	T	30547	0.0633244	0.133098	0.0165945	TLR4	64.33	0.00210151
rs7873637	6.3276e-29	9	121053122	G	A	31568	0.167799	-0.11863	0.0106291	TLR4	124.563	0.00393037
rs78862537	1.2296e-06	9	120629782	A	G	28053	0.0240447	0.133635	0.0275479	TLR4	23.5322	0.000838145
rs79230634	1.9966e-10	9	120397283	A	G	27601	0.0209314	0.189005	0.0297098	TLR4	40.4712	0.00146415
rs79448384	1.2648e-09	9	121139503	T	C	29466	0.0815465	0.0913369	0.0150426	TLR4	36.868	0.00124964
rs79485135	3.5721e-38	9	120839393	A	G	29139	0.0356134	0.287915	0.0222882	TLR4	166.87	0.00569407
rs79805756	4.432e-07	9	120627560	G	A	29772	0.0500668	0.0948448	0.0187834	TLR4	25.4964	0.000855657
rs79896024	1.9754e-47	9	120492632	G	A	25909	0.0185514	-0.469078	0.0324258	TLR4	209.271	0.00801243
rs80307840	1.574e-09	9	120549430	G	A	29135	0.0537614	0.110808	0.0183557	TLR4	36.4417	0.00124923
rs10749622	1.2608e-05	1	17907607	C	T	30411	0.0562046	-0.0768514	0.0175998	PADI4	19.0672	0.000626591
rs111884225	3.3194e-06	1	17783422	C	T	18885	0.0192614	-0.173984	0.037416	PADI4	21.6225	0.00114365
rs112338010	4.0813e-06	1	17535981	A	G	13966	0.0190642	-0.201427	0.0437209	PADI4	21.2254	0.00151748
rs112466686	3.3573e-07	1	17784111	T	C	13912	0.0153465	-0.248597	0.0487235	PADI4	26.0324	0.00186773
rs113371046	1e-200	1	17595034	A	G	31152	0.0516739	-0.680021	0.017683	PADI4	1478.88	0.0453215
rs114254865	3.1754e-27	1	17591899	A	G	24032	0.0218653	-0.336262	0.0311143	PADI4	116.798	0.00483659
rs115126324	3.7244e-06	1	16787010	T	C	26052	0.036397	-0.108175	0.0233832	PADI4	21.4017	0.000820826
rs115137916	2.6244e-07	1	17832422	C	T	17550	0.0257315	0.173435	0.0336858	PADI4	26.5081	0.00150815
rs115528420	2.8307e-08	1	17702281	C	T	17420	0.018874	0.218382	0.0393353	PADI4	30.8225	0.00176625
rs115879061	2.9054e-06	1	17445261	A	G	23874	0.0154795	-0.173315	0.0370537	PADI4	21.8781	0.000915558
rs11589046	8.0144e-06	1	17546590	C	T	28312	0.663597	-0.0396969	0.00889129	PADI4	19.9335	0.000703572
rs1204891	3.7426e-10	1	17694615	A	G	31681	0.2033	0.0618008	0.00986508	PADI4	39.2452	0.00123723
rs1204898	4.3761e-23	1	17707739	T	C	27399	0.250403	0.0973944	0.00984259	PADI4	97.915	0.00356094
rs12127699	7.4294e-06	1	17923518	A	G	26219	0.0512675	0.0886976	0.0197933	PADI4	20.0812	0.000765315
rs12135984	5.6248e-21	1	17595135	A	T	31563	0.163678	0.100947	0.0107426	PADI4	88.3017	0.00278983
rs12405271	6.9813e-13	1	17775242	A	C	31561	0.22627	0.0682441	0.00950488	PADI4	51.551	0.00163071
rs12746451	8.7756e-91	1	17674821	T	C	31355	0.934456	-0.323923	0.0160316	PADI4	408.254	0.012853
rs138993831	3.0668e-48	1	17666834	A	G	17787	0.0170705	0.593803	0.0406879	PADI4	212.988	0.0118327
rs139258968	4.4651e-19	1	17663851	A	G	24477	0.0263375	-0.25148	0.0281779	PADI4	79.6503	0.00324353
rs141441756	3.5457e-12	1	17648572	T	C	13171	0.0123518	-0.387223	0.0556819	PADI4	48.3609	0.00365834
rs144826979	4.8425e-08	1	17668947	A	G	4446	0.0193432	-0.418768	0.076741	PADI4	29.7778	0.00665309
rs145879090	1.8757e-05	1	17670785	A	G	6159	0.0121773	-0.351004	0.0820295	PADI4	18.3098	0.00296405
rs149955725	2.7474e-07	1	17604044	T	C	15799	0.0169315	0.223949	0.0435681	PADI4	26.4217	0.00166957
rs150138789	1.9427e-10	1	17838637	A	G	28114	0.0589001	0.113947	0.0178993	PADI4	40.526	0.00143941
rs151328523	4.857e-09	1	17387587	C	T	27940	0.0306145	-0.14361	0.0245411	PADI4	34.2436	0.00122411
rs1748020	1.587e-66	1	17668609	T	C	30856	0.0563012	0.299465	0.0173804	PADI4	296.873	0.00952955
rs188616366	1.5067e-08	1	17003178	T	C	2409	0.0141137	-0.686804	0.121328	PADI4	32.0435	0.013127
rs192381829	1.4386e-51	1	17692728	T	C	24284	0.0171274	-0.525897	0.0348096	PADI4	228.246	0.00931149
rs2354287	7.3681e-07	1	17918063	A	G	23025	0.54468	0.0463086	0.00935244	PADI4	24.5174	0.00106368
rs2477145	3.8223e-12	1	17621437	T	C	27251	0.0470779	0.140302	0.0202056	PADI4	48.215	0.00176617
rs2526845	8.1208e-31	1	17778934	G	T	27725	0.425033	-0.0989112	0.0085699	PADI4	133.211	0.00478174
rs2647164	9.6353e-06	1	17346433	C	T	31678	0.0901778	-0.0613588	0.0138658	PADI4	19.5824	0.000617788
rs2977290	1.3956e-21	1	17552875	A	G	29425	0.826181	0.103641	0.010861	PADI4	91.0593	0.00308508
rs3003434	5.0607e-41	1	17602191	G	A	31684	0.221673	-0.127917	0.0095367	PADI4	179.911	0.00564624
rs34470277	8.3083e-77	1	17643054	A	G	27071	0.382683	0.162983	0.00878651	PADI4	344.073	0.0125505
rs3738814	2.9886e-06	1	17331676	G	A	31300	0.557731	-0.0375805	0.00804463	PADI4	21.8229	0.000696732
rs3750304	4.1496e-137	1	17610899	G	A	31684	0.779454	-0.236489	0.00948865	PADI4	621.176	0.0192284
rs3850724	1.2108e-08	1	17878011	T	C	31355	0.171823	-0.0602886	0.0105805	PADI4	32.4683	0.00103444
rs56265095	1e-200	1	17626964	A	C	31568	0.209508	-0.454613	0.00943874	PADI4	2319.83	0.0684561
rs56407264	3.1621e-06	1	18188667	T	G	31237	0.781687	0.0451178	0.00968151	PADI4	21.7175	0.000694765
rs6586554	3.7029e-13	1	17820550	T	C	19854	0.019115	-0.26594	0.0366006	PADI4	52.7948	0.0026521
rs6683201	1.5701e-10	1	17681277	T	C	31684	0.314461	0.0547104	0.00855037	PADI4	40.9421	0.00129053
rs6690363	1.5837e-09	1	17696226	T	C	27310	0.0989431	0.0864372	0.0143208	PADI4	36.4309	0.0013322
rs72633835	1.1103e-35	1	17638677	A	G	23629	0.0221246	-0.388654	0.0311716	PADI4	155.456	0.00653603
rs72646746	2.9553e-42	1	17548383	T	C	28991	0.0364191	-0.301028	0.0220983	PADI4	185.564	0.00636005
rs7418084	9.787e-12	1	17761335	A	G	30230	0.076605	0.104049	0.0152796	PADI4	46.372	0.00153162
rs7512044	7.8013e-70	1	17733531	A	G	30077	0.114611	-0.224934	0.0127335	PADI4	312.045	0.0102683
rs7546867	8.6894e-19	1	17824934	A	G	30077	0.148408	-0.101377	0.011454	PADI4	78.3367	0.00259777
rs77074876	3.727e-07	1	17645082	G	A	24331	0.0206948	0.16176	0.0318262	PADI4	25.8328	0.0010606
rs78941457	2.5817e-09	1	17824666	A	C	30077	0.0690345	0.0957389	0.0160736	PADI4	35.4775	0.00117817
rs9435679	1.1047e-06	1	17430742	G	A	26701	0.114307	-0.0662291	0.0135941	PADI4	23.7354	0.000888144
rs11869546	1.2345e-05	17	56892143	A	G	23773	0.0396834	-0.102652	0.0234832	MPO	19.1083	0.000803135
rs12940119	1e-200	17	56373613	C	T	31567	0.14293	0.409196	0.0111353	MPO	1350.39	0.0410235
rs12944342	3.2697e-07	17	57317534	T	C	25632	0.0294547	-0.133341	0.0261089	MPO	26.0825	0.00101654
rs12949067	1.8722e-07	17	56707203	T	A	31146	0.227283	-0.049803	0.00955654	MPO	27.1587	0.00087122
rs12949759	1.0175e-11	17	56038719	G	A	30077	0.202564	-0.0689714	0.0101369	MPO	46.2944	0.00153683
rs138460739	5.2836e-06	17	56322669	G	A	14478	0.0209974	0.186497	0.0409586	MPO	20.7325	0.00142996
rs139057425	1.3972e-06	17	57142410	C	T	18322	0.0149468	-0.207608	0.0430248	MPO	23.2835	0.00126918
rs139230580	2.4147e-07	17	56609806	A	G	9378	0.0149895	0.309898	0.0600065	MPO	26.671	0.00283593
rs140956807	2.07e-11	17	57241299	A	G	19288	0.0148807	-0.281458	0.0420029	MPO	44.9021	0.00232257
rs143617271	2.9944e-25	17	56678815	A	G	28588	0.0335984	0.240504	0.0231653	MPO	107.788	0.00375623
rs149124320	1.7675e-05	17	57108445	C	T	22190	0.01487	-0.168269	0.0392034	MPO	18.423	0.000829549
rs17762434	5.0585e-14	17	56048642	G	T	27398	0.0884514	0.113176	0.0150291	MPO	56.7069	0.00206547
rs181229	3.441e-32	17	56193627	C	G	31564	0.186172	0.1205	0.0102025	MPO	139.495	0.00439999
rs186484563	1.6285e-07	17	57144453	G	T	10080	0.0148313	-0.304744	0.0581861	MPO	27.4304	0.00271388
rs187461280	1.7911e-14	17	56750293	G	A	6741	0.0125352	-0.590762	0.0770746	MPO	58.7492	0.0086399
rs187857538	2.1584e-06	17	56791843	A	G	9335	0.0132298	0.303128	0.0639767	MPO	22.4496	0.00239911
rs2585830	3.3511e-10	17	56027903	T	G	31224	0.204157	-0.0623219	0.00992135	MPO	39.4585	0.00126213
rs2877872	9.5132e-15	17	56229202	G	A	31567	0.590707	0.0626345	0.00808635	MPO	59.9959	0.00189698
rs34097845	3.1001e-96	17	56358429	T	C	25213	0.0552438	-0.402317	0.0193273	MPO	433.306	0.0168954
rs7225148	2.5139e-06	17	56293960	C	T	31684	0.318764	-0.0401103	0.00852177	MPO	22.154	0.000698728
rs72839908	1.1799e-08	17	55969192	A	C	4973	0.0103559	0.562988	0.0987249	MPO	32.5196	0.00649676
rs72839919	9.252e-20	17	56053780	A	C	29071	0.0836181	-0.1361	0.0149606	MPO	82.759	0.00283871
rs76246651	1.2065e-08	17	56024762	A	G	24150	0.0265531	0.161183	0.0282827	MPO	32.4786	0.00134306
rs78271611	2.1279e-07	17	57101175	C	T	16563	0.0155815	-0.229951	0.044327	MPO	26.9112	0.00162214
rs79301113	4.1133e-55	17	57230951	T	G	24561	0.0413117	0.352757	0.0225598	MPO	244.5	0.00985669
rs8070135	2.9137e-60	17	56459063	A	G	31684	0.335394	-0.137196	0.00837868	MPO	268.121	0.00839134
rs8073397	3.5596e-20	17	56266492	A	C	26700	0.677295	-0.085027	0.00924166	MPO	84.6474	0.00316029
rs917606	5.6801e-28	17	56265017	C	T	31355	0.72032	-0.0973608	0.00887988	MPO	120.214	0.00381931
rs9894483	7.0293e-06	17	57044880	G	T	23056	0.0910962	0.072681	0.0161769	MPO	20.1862	0.000874761
rs3917922	3.2414e-40	1	36945713	T	C	21575	0.0150606	-0.522563	0.0393656	CSF3R	176.215	0.00810139
rs3917981	2.4176e-23	1	36937059	A	G	31467	0.570867	0.0800427	0.00804102	CSF3R	99.0881	0.00313907
rs4329473	1.0187e-06	1	36983827	A	C	30748	0.101035	-0.0653779	0.0133752	CSF3R	23.8925	0.000776441
rs56778934	1.145e-05	1	36964375	T	C	31352	0.0593409	-0.0741417	0.0168976	CSF3R	19.2519	0.00061368
rs6667909	4.6797e-07	1	36928810	T	C	31341	0.257572	-0.0460057	0.00913012	CSF3R	25.3905	0.000809482
rs76177969	1.6255e-09	1	37016842	A	G	23386	0.0220513	-0.18976	0.0314626	CSF3R	36.3766	0.00155307
rs951919	2.5417e-07	1	36878126	G	A	28259	0.0461578	-0.103283	0.0200374	CSF3R	26.5689	0.000939308
rs11044920	1.3724e-08	12	8519919	C	T	12312	0.0881254	-0.127445	0.022451	CLEC6A	32.2238	0.00261043
rs113483994	1.1264e-21	12	8611225	T	G	23549	0.0228507	-0.294367	0.0307771	CLEC6A	91.4797	0.00386962
[truncated: 421 more rows]
