# Supplementary material for: CXCR1 and CXCR2 are potential neutrophil extracellular trap-related treatment targets in ulcerative colitis: insights from Mendelian randomization, colocalization and transcriptomic analysis
Source: Front Immunol. 2024 Sep 12;15:1425363. doi: 10.3389/fimmu.2024.1425363 (PMC11424450; doi:10.3389/fimmu.2024.1425363)
Supplement: Supplementary file 5 [file Table3.xlsx]

## Sheet: gene_results1
Supplemental Table 2. MR results of all NRGs in exploration stage
NRG	method	No.snp	OR (95%CI)	pval (before B-H correction)
AKT1	MR Egger	24	1.19(1.00- 1.41)	0.0611095
AKT1	Weighted median	24	1.11(0.96- 1.28)	0.162292
AKT1	Inverse variance weighted	24	1.06(0.95- 1.18)	0.320402
AKT2	Inverse variance weighted	2	1.14(0.73- 1.79)	0.566103
ALPL	Inverse variance weighted	12	0.84(0.70- 1.02)	0.0744796
ALPL	MR Egger	12	0.83(0.52- 1.32)	0.450076
ALPL	Weighted median	12	0.87(0.72- 1.05)	0.154482
ATG7	MR Egger	24	0.90(0.73- 1.10)	0.317093
ATG7	Weighted median	24	0.99(0.87- 1.12)	0.827439
ATG7	Inverse variance weighted	24	1.03(0.92- 1.15)	0.599641
BST1	MR Egger	72	1.00(0.95- 1.07)	0.870994
BST1	Weighted median	72	1.01(0.96- 1.07)	0.736038
BST1	Inverse variance weighted	72	0.98(0.94- 1.02)	0.286433
CD93	MR Egger	73	1.03(0.98- 1.09)	0.2644
CD93	Weighted median	73	1.03(0.98- 1.09)	0.261261
CD93	Inverse variance weighted	73	1.02(0.98- 1.05)	0.439768
CEACAM3	Inverse variance weighted	4	0.80(0.58- 1.10)	0.173226
CEACAM3	MR Egger	4	0.97(0.63- 1.49)	0.88919
CEACAM3	Weighted median	4	0.85(0.57- 1.25)	0.39865
CLEC6A	Inverse variance weighted	17	1.07(0.97- 1.20)	0.190099
CLEC6A	MR Egger	17	0.96(0.82- 1.14)	0.668673
CLEC6A	Weighted median	17	1.03(0.93- 1.14)	0.551767
CPPED1	Inverse variance weighted	21	0.94(0.86- 1.03)	0.180473
CPPED1	MR Egger	21	1.03(0.89- 1.18)	0.736391
CPPED1	Weighted median	21	0.98(0.87- 1.11)	0.78045
CREB5	MR Egger	63	0.98(0.91- 1.06)	0.616981
CREB5	Weighted median	63	1.01(0.95- 1.08)	0.7614
CREB5	Inverse variance weighted	63	1.03(0.98- 1.08)	0.294003
CRISPLD2	MR Egger	77	0.93(0.87- 0.98)	0.012996
CRISPLD2	Weighted median	77	0.91(0.86- 0.96)	0.00111013
CRISPLD2	Inverse variance weighted	77	0.95(0.91- 0.98)	0.00444277
CSF3R	MR Egger	7	0.83(0.62- 1.12)	0.272
CSF3R	Weighted median	7	1.00(0.79- 1.26)	0.984426
CSF3R	Inverse variance weighted	7	0.96(0.80- 1.16)	0.700734
CTSG	MR Egger	44	1.01(0.94- 1.08)	0.808012
CTSG	Weighted median	44	1.00(0.93- 1.07)	0.957249
CTSG	Inverse variance weighted	44	1.00(0.96- 1.05)	0.86256
CXCR1	Inverse variance weighted	35	0.78(0.74- 0.83)	5.06e-16
CXCR1	MR Egger	35	0.77(0.68- 0.88)	0.000285458
CXCR1	Weighted median	35	0.78(0.71- 0.85)	6.89e-08
CXCR2	Inverse variance weighted	26	0.74(0.68- 0.79)	2.2e-16
CXCR2	MR Egger	26	0.79(0.67- 0.93)	0.00903949
CXCR2	Weighted median	26	0.74(0.67- 0.82)	3.72e-08
CYP4F3	MR Egger	37	0.94(0.85- 1.05)	0.306403
CYP4F3	Weighted median	37	0.93(0.85- 1.03)	0.148805
CYP4F3	Inverse variance weighted	37	0.93(0.87- 1.00)	0.0533418
DNASE1	Inverse variance weighted	17	1.15(1.05- 1.26)	0.00157771
DNASE1	MR Egger	17	1.08(0.89- 1.32)	0.450255
DNASE1	Weighted median	17	1.19(1.05- 1.34)	0.00491622
DYSF	Inverse variance weighted	25	1.08(0.96- 1.21)	0.196305
DYSF	MR Egger	25	1.10(0.91- 1.34)	0.330894
DYSF	Weighted median	25	1.13(0.99- 1.30)	0.0620307
ELANE	Inverse variance weighted	8	1.32(1.04- 1.68)	0.0227214
ELANE	MR Egger	8	1.91(1.10- 3.31)	0.0617238
ELANE	Weighted median	8	1.44(1.14- 1.83)	0.0026599
ENTPD4	Inverse variance weighted	34	0.96(0.89- 1.04)	0.303442
ENTPD4	MR Egger	34	1.02(0.91- 1.14)	0.770108
ENTPD4	Weighted median	34	0.95(0.86- 1.05)	0.363375
FCAR	Inverse variance weighted	6	0.90(0.65- 1.24)	0.510823
FCAR	MR Egger	6	0.86(0.38- 1.95)	0.737536
FCAR	Weighted median	6	0.82(0.63- 1.08)	0.16159
FCGR3B	MR Egger	37	1.07(0.85- 1.34)	0.585019
FCGR3B	Weighted median	37	1.00(0.89- 1.12)	0.995111
FCGR3B	Inverse variance weighted	37	1.07(0.92- 1.25)	0.380758
FPR1	MR Egger	66	0.97(0.92- 1.02)	0.285565
FPR1	Weighted median	66	1.00(0.95- 1.05)	0.939325
FPR1	Inverse variance weighted	66	0.98(0.95- 1.02)	0.314235
FPR2	MR Egger	86	0.96(0.92- 1.01)	0.109978
FPR2	Weighted median	86	0.96(0.92- 1.00)	0.0618529
FPR2	Inverse variance weighted	86	0.96(0.93- 0.99)	0.00739939
G0S2	MR Egger	8	1.23(0.76- 1.99)	0.425868
G0S2	Weighted median	8	1.28(1.02- 1.61)	0.035236
G0S2	Inverse variance weighted	8	1.08(0.87- 1.35)	0.462702
HIST1H2BC	Inverse variance weighted	7	0.84(0.56- 1.26)	0.397435
HIST1H2BC	MR Egger	7	1.74(0.30-10.25)	0.565217
HIST1H2BC	Weighted median	7	0.73(0.54- 0.99)	0.0427468
HMGB1	Inverse variance weighted	3	1.64(1.08- 2.49)	0.0200552
HMGB1	MR Egger	3	1.40(0.21- 9.25)	0.784877
HMGB1	Weighted median	3	1.65(1.11- 2.45)	0.0132762
HPSE	Inverse variance weighted	38	1.08(1.02- 1.14)	0.0108679
HPSE	MR Egger	38	1.11(1.03- 1.19)	0.0126099
HPSE	Weighted median	38	1.09(1.00- 1.18)	0.0388033
IL1B	MR Egger	3	1.33(1.03- 1.73)	0.272252
IL1B	Weighted median	3	1.00(0.78- 1.28)	0.996051
IL1B	Inverse variance weighted	3	0.99(0.55- 1.78)	0.966438
IL6	Inverse variance weighted	5	0.70(0.53- 0.91)	0.00753231
IL6	MR Egger	5	0.92(0.42- 2.02)	0.84233
IL6	Weighted median	5	0.75(0.55- 1.02)	0.0704005
IL8	MR Egger	26	1.05(0.92- 1.19)	0.514684
IL8	Weighted median	26	1.07(0.97- 1.19)	0.182529
IL8	Inverse variance weighted	26	1.03(0.95- 1.12)	0.459525
IRAK4	Inverse variance weighted	13	0.83(0.74- 0.94)	0.00374223
IRAK4	MR Egger	13	0.84(0.69- 1.01)	0.0907504
IRAK4	Weighted median	13	0.81(0.69- 0.95)	0.0104095
ITGAM	MR Egger	11	0.75(0.36- 1.55)	0.454011
ITGAM	Weighted median	11	1.03(0.78- 1.36)	0.832873
ITGAM	Inverse variance weighted	11	0.99(0.73- 1.34)	0.966108
ITGB2	Inverse variance weighted	52	1.06(1.02- 1.10)	0.00377354
ITGB2	MR Egger	52	1.04(0.98- 1.10)	0.175092
ITGB2	Weighted median	52	1.06(1.00- 1.12)	0.0607819
KCNJ15	Inverse variance weighted	52	0.97(0.92- 1.01)	0.1184
KCNJ15	MR Egger	52	0.99(0.92- 1.07)	0.761812
KCNJ15	Weighted median	52	0.97(0.90- 1.04)	0.334118
KCNN3	MR Egger	3	0.74(0.20- 2.76)	0.730836
KCNN3	Weighted median	3	0.87(0.54- 1.38)	0.546847
KCNN3	Inverse variance weighted	3	0.87(0.57- 1.32)	0.509828
LILRB2	MR Egger	14	1.18(0.99- 1.40)	0.0955476
LILRB2	Weighted median	14	1.03(0.92- 1.15)	0.666872
LILRB2	Inverse variance weighted	14	0.98(0.89- 1.08)	0.679624
MAPK1	MR Egger	6	0.75(0.51- 1.10)	0.217354
MAPK1	Weighted median	6	0.93(0.73- 1.17)	0.526708
MAPK1	Inverse variance weighted	6	1.00(0.81- 1.24)	0.974215
MAPK3	MR Egger	67	0.96(0.90- 1.03)	0.310207
MAPK3	Weighted median	67	0.96(0.91- 1.01)	0.0914547
MAPK3	Inverse variance weighted	67	0.93(0.90- 0.97)	0.000311784
MGAM	Inverse variance weighted	23	1.04(0.95- 1.14)	0.426978
MGAM	MR Egger	23	0.97(0.82- 1.15)	0.740737
MGAM	Weighted median	23	1.02(0.91- 1.16)	0.699231
MME	Inverse variance weighted	13	0.87(0.76- 1.01)	0.0590974
MME	MR Egger	13	0.78(0.55- 1.11)	0.197666
MME	Weighted median	13	0.85(0.71- 1.02)	0.0837507
MMP9	Inverse variance weighted	20	1.04(0.93- 1.16)	0.526205
MMP9	MR Egger	20	1.05(0.86- 1.28)	0.629586
MMP9	Weighted median	20	0.96(0.82- 1.12)	0.592343
MPO	Inverse variance weighted	23	0.96(0.89- 1.03)	0.230319
MPO	MR Egger	23	0.91(0.81- 1.02)	0.112243
MPO	Weighted median	23	0.93(0.85- 1.02)	0.141284
MTOR	MR Egger	17	0.90(0.71- 1.14)	0.397514
MTOR	Weighted median	17	0.99(0.82- 1.20)	0.921236
MTOR	Inverse variance weighted	17	0.97(0.84- 1.11)	0.662383
PADI4	Inverse variance weighted	48	1.02(0.97- 1.07)	0.401857
PADI4	MR Egger	48	1.00(0.93- 1.08)	0.995488
PADI4	Weighted median	48	1.04(0.98- 1.11)	0.22957
PDE4B	MR Egger	15	0.96(0.70- 1.32)	0.813301
PDE4B	Weighted median	15	1.04(0.85- 1.27)	0.703443
PDE4B	Inverse variance weighted	15	1.01(0.87- 1.16)	0.915772
PIK3CA	Inverse variance weighted	11	1.14(0.97- 1.35)	0.121272
PIK3CA	MR Egger	11	0.94(0.71- 1.25)	0.666778
PIK3CA	Weighted median	11	1.04(0.82- 1.31)	0.751375
PTAFR	Inverse variance weighted	2	1.18(0.67- 2.10)	0.568677
RIPK1	Inverse variance weighted	16	1.08(0.99- 1.19)	0.0858082
RIPK1	MR Egger	16	1.10(0.95- 1.27)	0.244384
RIPK1	Weighted median	16	1.07(0.94- 1.21)	0.307325
RIPK3	MR Egger	11	1.08(0.66- 1.77)	0.766518
RIPK3	Weighted median	11	1.11(0.85- 1.44)	0.451521
RIPK3	Inverse variance weighted	11	1.08(0.86- 1.36)	0.497424
S100A12	MR Egger	58	1.03(0.98- 1.08)	0.308034
S100A12	Weighted median	58	0.99(0.94- 1.05)	0.778604
S100A12	Inverse variance weighted	58	1.00(0.96- 1.04)	0.965668
SELP	Inverse variance weighted	12	0.73(0.58- 0.92)	0.00778149
SELP	MR Egger	12	0.87(0.49- 1.55)	0.644281
SELP	Weighted median	12	0.77(0.60- 0.98)	0.0361394
SELPLG	Inverse variance weighted	16	0.92(0.82- 1.04)	0.193782
SELPLG	MR Egger	16	0.97(0.80- 1.19)	0.78778
SELPLG	Weighted median	16	0.95(0.84- 1.08)	0.421529
SIGLEC14	MR Egger	85	0.96(0.93- 1.00)	0.0826256
SIGLEC14	Weighted median	85	0.97(0.93- 1.01)	0.15027
SIGLEC14	Inverse variance weighted	85	0.96(0.94- 0.99)	0.00329076
SIGLEC5	MR Egger	80	1.02(0.96- 1.07)	0.544937
SIGLEC5	Weighted median	80	1.04(0.99- 1.10)	0.129625
SIGLEC5	Inverse variance weighted	80	1.02(0.98- 1.05)	0.394706
SLC22A4	Inverse variance weighted	54	0.86(0.81- 0.91)	4.79e-08
SLC22A4	MR Egger	54	0.85(0.76- 0.95)	0.00769433
SLC22A4	Weighted median	54	0.83(0.77- 0.89)	2.16e-07
SLC25A37	MR Egger	59	1.03(0.95- 1.11)	0.442205
SLC25A37	Weighted median	59	1.01(0.94- 1.08)	0.7944
SLC25A37	Inverse variance weighted	59	1.00(0.96- 1.05)	0.899792
TECPR2	MR Egger	4	0.46(0.24- 0.89)	0.146966
TECPR2	Weighted median	4	1.10(0.76- 1.59)	0.604203
TECPR2	Inverse variance weighted	4	1.04(0.68- 1.60)	0.850995
TLR2	MR Egger	3	2.52(0.18-34.37)	0.614096
TLR2	Weighted median	3	1.02(0.83- 1.25)	0.872249
TLR2	Inverse variance weighted	3	1.07(0.84- 1.37)	0.574891
TLR4	Inverse variance weighted	87	1.05(1.00- 1.09)	0.0310755
TLR4	MR Egger	87	1.01(0.94- 1.08)	0.783329
TLR4	Weighted median	87	1.01(0.95- 1.07)	0.716899
TNF	MR Egger	15	0.48(0.25- 0.92)	0.0463976
TNF	Weighted median	15	0.81(0.68- 0.95)	0.0112052
TNF	Inverse variance weighted	15	0.78(0.58- 1.04)	0.0888542
TNFRSF10C	MR Egger	14	0.98(0.75- 1.27)	0.861788
TNFRSF10C	Weighted median	14	0.89(0.76- 1.06)	0.188746
TNFRSF10C	Inverse variance weighted	14	0.91(0.81- 1.03)	0.121695
VNN3	MR Egger	108	1.02(0.98- 1.07)	0.328698
VNN3	Weighted median	108	1.00(0.96- 1.05)	0.88643
VNN3	Inverse variance weighted	108	1.01(0.98- 1.04)	0.39261
