# Supplementary material for: CXCR1 and CXCR2 are potential neutrophil extracellular trap-related treatment targets in ulcerative colitis: insights from Mendelian randomization, colocalization and transcriptomic analysis
Source: Front Immunol. 2024 Sep 12;15:1425363. doi: 10.3389/fimmu.2024.1425363 (PMC11424450; doi:10.3389/fimmu.2024.1425363)
Supplement: Supplementary file 6 [file Table4.xlsx]

## Sheet: Sheet 1
Supplemental Table 3.Results of sensitivity analyses in exploration stage
NRG	Q-value	Q_df	Pval	Egger_intercept	Se	Pval	Global test Pval	Outlier
CRISPLD2	92.0696	76	0.101214	0.00632657	0.00613529	0.305772	0.102	/
CXCR1	27.1636	34	0.790972	0.00248804	0.0122049	0.839717	0.844	/
CXCR2	24.4576	25	0.493073	-0.0142369	0.0143384	0.330654	0.585	/
DNASE1	11.8275	16	0.755766	0.0103039	0.0151736	0.507436	0.775	/
FPR2	77.3735	85	0.709473	-0.000438502	0.00520814	0.933101	0.733	/
HPSE	42.6585	37	0.240836	-0.00709129	0.00667888	0.295421	0.27	/
IL6	4.50803	4	0.341597	-0.0209061	0.0283532	0.514346	0.468	/
IRAK4	9.98845	12	0.616974	-0.00045286	0.0122377	0.971144	0.676	/
ITGB2	51.6267	51	0.449151	0.00465042	0.00620521	0.457105	0.501	/
MAPK3	92.914	66	0.0161876	-0.00951038	0.00874339	0.280735	0.12	/
SELP	19.6312	11	0.0506618	-0.0141627	0.0227172	0.546955	0.075	/
SIGLEC14	74.5455	84	0.76015	-0.00059948	0.0047278	0.899406	0.791	/
SLC22A4	77.5658	53	0.0155482	0.00151984	0.0112355	0.89292	0.19	/
