# Supplementary material for: CXCR1 and CXCR2 are potential neutrophil extracellular trap-related treatment targets in ulcerative colitis: insights from Mendelian randomization, colocalization and transcriptomic analysis
Source: Front Immunol. 2024 Sep 12;15:1425363. doi: 10.3389/fimmu.2024.1425363 (PMC11424450; doi:10.3389/fimmu.2024.1425363)
Supplement: Supplementary file 7 [file Table5.xlsx]

## Sheet: Sheet1
Supplemental Table 4.Results of sensitivity analyses in validation stage
NRG	Q-value	Q_df	Pval	Egger_intercept	Se	Pval	Global test Pval	Outlier
CRISPLD2	80.2188	85	0.626428	0.011	0.013	0.356	0.648	/
CXCR1	34.8214	34	0.428728	-0.0209028	0.0126421	0.107729	0.448	/
CXCR2	30.6413	28	0.333236	-0.0245803	0.0129589	0.0625894	0.401	/
DNASE1	21.6433	16	0.155087	0.0217921	0.0171591	0.223433	0.195	/
FPR2	74.2495	93	0.923661	-0.00160495	0.00529814	0.76263	0.925	/
HPSE	32.1438	38	0.736355	-0.00761946	0.00726057	0.300786	0.712	/
IL6	10.6388	7	0.155171	-0.0287307	0.03018	0.377865	0.169	/
IRAK4	8.61226	11	0.657634	0.00937186	0.0141825	0.523667	0.716	/
ITGB2	77.9769	58	0.0412072	-0.00820366	0.00739479	0.271923	0.065	/
MAPK3	107.589	76	0.00998939	-0.0112088	0.0090865	0.221217	0.111	/
SELP	25.9424	14	0.0263264	0.0326453	0.0131113	0.027102	0.032	/
SIGLEC14	82.0316	96	0.844434	0.00191467	0.00469586	0.684386	0.864	/
SLC22A4	155.556	61	3.31445e-10	-0.02159	0.0138305	0.123773	0.121	/
